# Supplementary material for: Metabolic changes and anti-tumor effects of a ketogenic diet combined with anti-angiogenic therapy in a glioblastoma mouse model
Source: Sci Rep. 2021 Jan 8;11:79. doi: 10.1038/s41598-020-79465-x (PMC7794443; doi:10.1038/s41598-020-79465-x)
Supplement: Supplementary file 2 — Supplementary Table 1. [file 41598_2020_79465_MOESM2_ESM.xlsx]

## Sheet: Sheet1
Metabolic changes and anti-tumor effects of a ketogenic diet combined with anti-angiogenic therapy in a glioblastoma mouse model
Masahiro Maeyama1 , Kazuhiro Tanaka1 , Masamitsu Nishihara2 , Yasuhiro Irino3 , Masakazu Shinohara4,5 , Hiroaki Nagashima6 , Hirotomo Tanaka1 , Satoshi Nakamizo1 , Mitsuru Hashiguchi1 , Yuichi Fujita1 , Masaaki Kohta1 , Eiji Kohmura1, Takashi Sasayama1
Supplemental Table S1. Metabolome analysis of tumor tissue
Class				Control			Ketogenic diet			Bevacizumab				Ketogenic dist +Bevacizumab
PeakNo.	RT	QuantMS	Compound_Name	Control 1	Control 2	Control 3	KD1	KD2	KD3	Bev 1	Bev 2	Bev 3	Bev 4	KD+Bev 1	KD+Bev 2	KD+Bev 3	KD+Bev 4	KD+Bev 5
2558	713.95	217	1,5-Anhydro-D-glucitol	0.0417536	0.0669433	0.039707	0.0355271	0.0415322	0.0495382	0.0200547	0.0427386	0.0435285	0.036645	0.0326783	0.0321874	0.044712	0.0279874	0.0322276
2200	651.6	204	1,6-Anhydroglucose	0.00917929	0.000646525	0.00588187	0.00773672	0.00780783	0.0130536	0.00509118	0.00597742	0.0104391	0.00621924	0.00942926	0.0031771	0.00514543	0.00466457	0.00865916
1218	501.6	234	2,3-Bisphospho-glycerate	0.147296	0.126128	0.122763	0.114764	0.117864	0.129192	0.106511	0.150005	0.114327	0.0977855	0.128356	0.125859	0.112936	0.124013	0.11371
421	363.05	204	2-Aminobutyric acid	0.00520304	0.000646525	0.00104635	0.00360236	0.0117014	0.00734956	0.000396342	0.00076254	0.00070706	0.00326334	0.00265703	0.000868738	0.00361319	0.00197924	0.00224066
770	422.85	174	2-Aminoethanol	0.0920222	0.574401	0.0982322	0.106861	0.000241266	0.21716	0.0904398	0.306055	0.150308	0.131993	0.0989447	0.260889	0.14373	0.137832	0.115426
2468	698.1	147	2-Aminopimelic acid	0.804062	0.499235	0.703126	0.919573	1.38272	0.981051	0.653126	0.526387	1.25343	1.3178	1.67361	0.161525	0.765771	0.630782	1.23908
2664	726.55	217	2-Dehydro-D-gluconate_1	0.00252607	0.00435082	0.00153797	0.00205578	0.00264359	0.00225722	0.00103524	0.00388812	0.00212987	0.00181688	0.00149003	0.00103145	0.000957651	0.00229275	0.00135388
3094	781.15	315	2'-Deoxyribose-5'-Phosphate	0.00952616	0.0037043	0.0046374	0.00605207	0.00507578	0.00637903	0.00200797	0.00254739	0.00563563	0.00592477	0.00608295	0.000601222	0.00450872	0.00602768	0.00415649
3715	933.85	217	2'-Deoxyuridine_2	0.000936742	0.00232014	0.00111679	0.00107792	0.00187728	0.00186165	0.000900209	0.000871474	0.00093464	0.00105012	0.00258651	0.00103145	0.000957651	0.00081514	0.00108121
135	275.5	152	2-Hydroxypyridine	0.139234	0.163932	0.0972812	0.118183	0.160374	0.140178	0.147072	0.327417	0.183667	0.173061	0.149638	0.131397	0.136442	0.102492	0.137698
1744	589.55	144	2-Isopropylmalic acid	0.00367446	0.000451098	0.000443195	0.00162005	0.000352708	0.000748484	0.00117652	0.000899406	0.00224452	0.000531543	0.00682228	0.000587432	0.00310331	0.000695187	0.00304683
2753	737.8	206	2-MethylHippurate_2	0.00127577	0.000620077	0.000926013	0.000772659	0.000558359	0.00576583	0.00101023	0.0098404	0.00137416	0.00111494	0.00166519	0.0591762	0.000968004	0.00155122	0.000827504
2519	706.2	267	3,4-Dihydroxyphenyl Acetic acid	0.00240653	0.00133566	0.00189752	0.00139839	0.00133271	0.00200576	0.00135406	0.00360321	0.00216635	0.00279292	0.00301873	0.00325984	0.00264778	0.00341323	0.00228571
387	355.05	148	3-Hydroxy-Butyrate	0.0489928	0.0463647	0.0185159	0.326703	0.301925	0.162875	0.0188106	0.0968091	0.0959395	0.233942	0.480149	0.26368	0.342332	0.26211	0.50363
522	387.95	247	3-Hydroxyisovaleric acid	0.00562633	0.0086076	0.00222331	0.00230278	0.00198987	0.00443062	0.000276314	0.00302502	0.00214376	0.00353375	0.00281627	0.000717053	0.00157365	0.00279983	0.00207469
1600	568.9	175	4-Aminobutyric acid	0.0506194	0.164347	0.00846473	0.0481746	0.036021	0.109104	0.132507	0.225614	0.0336036	0.0266624	0.0782504	0.0409024	0.000947298	0.0317632	0.0199526
2397	683.6	267	4-HydroxyMandelate	0.00240653	0.00133566	0.00189752	0.00139839	0.00133271	0.00200576	0.00135406	0.00360321	0.00216635	0.00279292	0.00301873	0.00325984	0.00264778	0.00341323	0.00228571
3427	858.2	290	5-Hydroxyindoleacetate	0.000464452	0.000711178	0.00020839	0.00139839	0.000814561	0.00196459	0.00167289	0.00282112	0.000370034	0.000303739	0.000457245	0.00330948	0.000357178	0.00049072	0.000412567
1729	587.85	247	Acetoacetic acid	0.0275986	0.0428367	0.0508911	0.0214761	0.0197942	0.0135257	0.0160525	0.0153849	0.047267	0.0496632	0.126382	0.00428853	0.0629306	0.0614599	0.0756728
2686	729.05	264	Adenine	0.0146665	0.0247472	0.0190779	0.0256257	0.0202641	0.0244485	0.0117402	0.0289179	0.0288505	0.0198227	0.017662	0.0130559	0.0138885	0.0108395	0.0238483
3933	991.6	230	Adenosine	0.000423298	0.00142236	0.000459338	0.00032553	0.000376835	0.00186459	0.000952722	0.0021312	0.002043	0.00155018	0.000723403	0.000639832	0.000667768	0.000553423	0.000540605
222	316.75	116	Alanine(2TMS)	7.4986	11.8916	8.6458	9.9609	9.28476	11.5891	1.0659	5.94537	8.37906	6.55731	5.42678	0.659455	6.45771	4.53609	8.14524
1113	478.45	100	Alanine(3TMS)	0.020189	0.0423533	0.0301314	0.0395829	0.0582394	0.0671357	0.00832819	0.0531488	0.0600289	0.0486501	0.0398054	0.0115721	0.0595245	0.0486903	0.0551867
2626	721.85	205	Allose_1	0.00511877	0.00150611	0.00457136	0.00341996	0.020171	0.032476	0.00453355	0.00117314	0.00348666	0.00203913	0.00119657	0.00589363	0.00105083	0.00137674	0.0115021
1176	492.35	219	Allothreonine	0.00280827	0.00362201	0.000732299	0.0030577	0.00265393	0.00613198	0.00283941	0.000854715	0.000608037	0.000735271	0.00201097	0.00280754	0.000874827	0.00270986	0.000481328
3260	810.7	315	Arabinose-5-phosphate_2	0.0023301	0.0208975	0.000294974	0.0142866	0.0159109	0.0220531	0.0149872	0.000544671	0.000538547	0.00049265	0.000552789	0.000601222	0.000548708	0.0106541	0.000514523
3266	811.1	315	Arabinose-5-phosphate_2	0.0121365	0.000398201	0.0178701	0.000970256	0.000494021	0.000904357	0.000305071	0.028471	0.0131284	0.0164427	0.0155668	0.00710435	0.0132001	0.00069246	0.0144114
2202	651.8	217	Arabitol	0.0313613	0.0226299	0.0136363	0.026335	0.0181042	0.0460619	0.0154361	0.010008	0.0108856	0.0122607	0.0120863	0.00782967	0.00518167	0.00499716	0.0157558
2907	753.05	147	Ascorbic acid	0.0186055	0.139563	0.0766903	0.17845	0.220555	0.112151	0.116778	0.0064774	0.0745957	0.0913551	0.282129	0.0030199	0.0107826	0.0142718	0.0770267
2614	718.95	217	a-Sorbopyranose_1(or Fructose_1)	0.001897	0.00163101	0.0012973	0.00154025	0.00201055	0.00248073	0.000850198	0.00130163	0.000856463	0.00131497	0.00139448	0.00103145	0.000957651	0.00081514	0.00135388
2087	634.65	231	Asparagine	0.000582035	0.000357058	0.000427052	0.00577087	0.00337083	0.0486441	0.000336328	0.000740195	0.011346	0.00943999	0.00330991	0.000719811	0.00413084	0.00446828	0.0153053
1515	561.25	232	Aspartic acid	1.43725	0.841056	0.566921	3.06114	2.8386	4.30951	0.461236	1.00473	0.914555	0.506781	0.176308	0.174705	0.304572	0.135695	0.801304
1275	515.4	248	b-Alanine	0.0504116	0.0845112	0.0478474	0.0471512	0.0586748	0.0790511	0.0234204	0.036817	0.0474026	0.0523283	0.0475012	0.0068258	0.0369679	0.0283772	0.03885
1856	606.7	158	b-Glutamic acid	0.00116995	0.00156782	0.00699866	0.000824591	0.0101585	0.00188959	0.000470109	0.000899406	0.00067579	0.000776016	0.000666532	0.000559853	0.00761721	0.000755163	0.000737404
1874	608.15	157	b-Glutamic acid	0.000482089	0.00120195	0.000503364	0.0178737	0.00233569	0.0465295	0.000621394	0.000804438	0.00139501	0.00933072	0.00719763	0.00102318	0.000911063	0.000842403	0.00729816
3945	1003.5	204	b-Lactose_2	0.00225955	0.00315475	0.00241996	0.00365936	0.00339036	0.00327186	0.00250433	0.00076254	0.0031062	0.0063174	0.0068564	0.00362939	0.0092271	0.00656202	0.00689508
966	446.8	162	b-N-Methyl-amino-L-alanine_1	0.0029964	0.00744092	0.00248306	0.00464482	0.00377065	0.00646726	0.00176166	0.00416464	0.00375941	0.00369673	0.00760711	0.000945959	0.00365978	0.00356862	0.00258447
2467	698.05	273	Citric acid + Isocitric acid	0.576526	0.342228	0.517095	0.623163	0.995977	0.698042	0.460068	0.349243	0.866074	0.999454	1.16537	0.119384	0.548574	0.449486	0.897252
2928	754.45	204	Coniferyl alcohol	0.00241045	0.000646525	0.000391831	0.00200511	0.00178767	0.00285865	0.0019217	0.00076254	0.00070706	0.000646372	0.000875818	0.00310264	0.000696238	0.000796057	0.00189212
1703	582.45	115	Creatinine	0.0563633	0.0972712	0.0430867	0.0511133	0.0494722	0.0789688	0.131263	0.103502	0.0493205	0.0466517	0.130276	0.0861264	0.0545602	0.0843084	0.0604718
2143	640.1	252	Cysteine Sulfonic acid	0.000568317	0.000539261	0.00144992	0.000378729	0.00036075	0.000564672	0.00038759	0.000829576	0.00379241	0.00279292	0.00181306	0.00081358	0.0110078	0.00225459	0.000865442
2395	683.3	158	Dihydroorotate	0.000638866	0.00121811	0.000372753	0.000462328	0.000530786	0.00121169	0.000330077	0.000899406	0.000427363	0.000522283	0.000666532	0.000559853	0.000584944	0.000755163	0.000737404
2529	709.5	147	Dimethylbenzimidazole	0.760596	0.883571	0.541047	0.493605	0.611312	0.554472	0.151054	0.283623	0.605412	0.59001	0.54336	0.00940167	0.3925	0.327016	0.571756
3283	812.6	218	Dopa	0.000554599	0.000686199	0.000352208	0.000395196	0.00191519	0.000616139	0.00038634	0.00217031	0.000542021	0.000351893	0.000625584	0.000554337	0.000647062	0.00063521	0.00231417
2592	717.7	103	Fructose_1	0.167696	0.0554895	0.156261	0.0845263	0.608718	0.831757	0.133078	0.0471211	0.0947426	0.0531469	0.0166701	0.167893	0.0405915	0.0299012	0.226193
2622	721.65	103	Fructose_2	0.0942073	0.0186185	0.0816139	0.0401111	0.366813	0.490515	0.0719067	0.0234376	0.0527133	0.0339873	0.00413568	0.0983053	0.0204083	0.0134948	0.131552
3513	882.25	387	Fructose-6-Phosphate_1	0.00411736	0.00240537	0.00276043	0.00240791	0.00432556	0.00505411	0.00165789	0.00238538	0.0033303	0.00213543	0.00175846	0.000628801	0.000838592	0.00069246	0.00279312
3528	885.85	147	Fructose-6-Phosphate_2	0.00308459	0.00338103	0.00302605	0.00364163	0.00336164	0.00955237	0.00217175	0.00642433	0.00422325	0.00337632	0.00331901	0.00232215	0.00292472	0.00374856	0.00249674
1070	472.5	245	Fumaric acid	0.182824	0.140123	0.108575	0.202079	0.20394	0.166859	0.0672594	0.125464	0.179213	0.127457	0.123613	0.0205574	0.10955	0.0596361	0.150561
2814	744.6	205	Galactosamine_1	0.073546	0.067847	0.0555373	0.0272204	0.15112	0.13451	0.0670931	0.0276246	0.0988494	0.0438496	0.02185	0.0189578	0.0298321	0.0370412	0.0664896
2663	726.5	205	Galactose_1	0.0016246	0.0065637	0.0010757	0.00118939	0.00170035	0.00155579	0.000992731	0.00522885	0.00431185	0.00284478	0.00119657	0.00500834	0.00282378	0.00137674	0.000746888
2962	756.8	333	Galacturonic acid_2	0.0181019	0.0273128	0.0143701	0.0130491	0.0170839	0.0135345	0.006459	0.0149072	0.0186164	0.0128052	0.0125094	0.00782691	0.0164069	0.0141682	0.0148145
2987	758.3	333	Galacturonic acid_2	0.000315514	0.000255671	0.000228935	0.00167072	0.00198987	0.000351449	0.00115027	0.000452496	0.000390881	0.000488946	0.00185855	0.000364043	0.000452943	0.000534339	0.000362774
3073	776.3	333	Glucarate	0.0127832	0.0131612	0.0124212	0.00784945	0.009337	0.00740544	0.00534374	0.00489646	0.0157099	0.0112439	0.0174891	0.00148926	0.0110984	0.00837768	0.0105465
2762	739.05	147	Glucosamine_1	0.00622993	0.0147893	0.00722173	0.00676393	0.0168588	0.0143021	0.00492615	0.00792148	0.00941415	0.00860471	0.00635366	0.00421131	0.00534473	0.00540337	0.00594191
2830	746.85	205	Glucosamine_2	0.0013326	0.00176325	0.00809784	0.0151808	0.00597191	0.0164725	0.000866451	0.00117314	0.00136548	0.00422827	0.00119657	0.00143135	0.00280825	0.00137674	0.0010575
2678	728.65	205	Glucose_1	0.0016246	0.00737921	0.0169427	0.00950623	0.0221367	0.173687	0.0120303	0.312809	0.0336279	0.0118662	0.0156624	2.07235	0.044976	0.045626	0.0131476
2751	737.7	205	Glucose_2	0.00187348	0.00230398	0.00330195	0.00148958	0.00199676	0.0297409	0.00104774	0.0515008	0.00428927	0.00122792	0.00119657	0.312804	0.00829533	0.00869392	0.000903379
2910	753.2	333	Glucuronate_2	0.00513053	0.0216733	0.013494	0.0273939	0.0358211	0.0203135	0.0166276	0.00987112	0.0157881	0.0179947	0.0430971	0.00274962	0.00500567	0.00449827	0.0136906
1899	610.3	246	Glutamic acid	6.08476	6.32329	3.50542	4.45933	6.41426	11.9793	0.652751	1.47993	3.66923	2.53842	2.36969	0.311957	2.42635	0.727416	3.7246
1229	502.85	261	Glutaric acid	0.00172063	0.00193517	0.00128262	0.00430915	0.00198757	0.00638932	0.000727669	0.00283229	0.00197004	0.000435236	0.0034555	0.000623285	0.00185577	0.00480906	0.00270777
1007	457.5	292	Glyceric acid	0.000366466	0.000312977	0.00184322	0.000309063	0.000843283	0.000257337	0.000347581	0.00271777	0.00112747	0.00121866	0.00209286	0.00338946	0.00394966	0.00232547	0.00188026
2234	655.65	243	Glycerol-2-Phosphate	0.00701185	0.00637268	0.00510848	0.00890584	0.00906012	0.011664	0.000411346	0.00291609	0.00469578	0.00314666	0.0038718	0.00247383	0.00470543	0.00295522	0.00646592
2236	656.6	118	Glycerol-2-Phosphate	0.00102689	0.00395997	0.00240969	0.00256751	0.00169576	0.00365125	0.000556379	0.00333227	0.00289426	0.00186318	0.00105098	0.00143411	0.000877415	0.0020174	0.00108358
288	330.55	204	Glycine(2TMS)	0.0428961	0.0570706	0.0372504	0.0375993	0.0346883	0.0431195	0.0135481	0.0273956	0.0524128	0.0279273	0.0762508	0.00611978	0.0323246	0.0250976	0.0307101
971	447.1	175	Glycine(3TMS)	0.620014	1.36972	0.770284	1.32465	0.96097	2.03802	0.497521	0.943351	1.18663	0.835873	2.48697	0.226065	0.90315	0.950429	0.935381
196	298.55	205	Glycolic acid	0.00355296	0.00510461	0.0102419	0.00464228	0.00273895	0.00386006	0.00283316	0.0106141	0.0122233	0.00530062	0.010553	0.00754837	0.00826168	0.00808597	0.0100462
2062	632.7	89	Homocysteine_1	0.00204202	0.00267133	0.00166858	0.00132365	0.00243794	0.00255573	0.00126154	0.00192171	0.00202216	0.00154648	0.00179031	0.00164922	0.00174448	0.00134675	0.00158151
1324	524.5	218	homoserine	0.00300424	0.00435964	0.00227174	0.00481708	0.00461852	0.00571289	0.00227178	0.00434341	0.00225669	0.00150944	0.00326441	0.000554337	0.000647062	0.00205285	0.00255839
295	331.8	205	HydroxyButyrate	0.000791724	0.00258463	0.000670662	0.000695393	0.0112258	0.000658784	0.000685159	0.00117314	0.00101803	0.00682672	0.00119657	0.00143135	0.00773627	0.0070391	0.000746888
2491	701.85	265	Hypoxanthine	0.0534982	0.214087	0.0828099	0.0940756	0.0412312	0.0183739	0.0448704	0.138944	0.113962	0.126161	0.0191088	0.0253506	0.0154855	0.0110085	0.060358
3238	807.9	217	Inositol	14.895	12.2818	3.74616	10.5345	9.6352	12.3374	10.4874	6.96602	8.31147	7.20088	9.22341	4.11758	3.77347	3.79398	6.86915
911	438.55	218	Isoleucine	0.0779985	0.178207	0.0469698	0.0359223	0.0715067	0.112014	0.0111376	0.0532661	0.0536202	0.0556917	0.0330104	0.0161172	0.0544722	0.0481696	0.0544327
165	286.3	117	Lactic acid	16.3696	12.3255	12.2674	10.6215	9.6357	12.3281	10.1001	23.0988	14.5748	15.5347	19.0783	18.2247	21.4848	22.6579	19.8755
3965	1019.4	204	Lactitol	0.00403113	0.000958033	0.00222184	0.000787858	0.00384188	0.00179989	0.000482612	0.00211724	0.00101282	0.00213358	0.000875818	0.000868738	0.000696238	0.000796057	0.000749259
2601	718.15	200	Lysine(3TMS)	0.163471	0.338787	0.0885421	0.113844	0.117177	0.233736	0.0255059	0.148539	0.06297	0.0555824	0.0291386	0.0651691	0.0840171	0.0809797	0.0659372
1968	620.95	217	Lyxose_1(or Xlylose_1)	0.0138591	0.0508463	0.0207392	0.0219574	0.0320953	0.0268175	0.0118728	0.0339065	0.0246429	0.0260604	0.012473	0.00607565	0.0172144	0.00738534	0.018115
1996	626.45	217	Lyxose_2	0.00605551	0.00539114	0.000705883	0.00723132	0.00767226	0.0145668	0.00418347	0.00494673	0.00453074	0.0043394	0.00353967	0.00857155	0.00393672	0.00241271	0.0061885
1318	522.35	130	Maleamic acid	0.000642786	0.000608322	0.000491623	0.00101332	0.000460703	0.00108817	0.000546377	0.0011899	0.000526386	0.000713046	0.000721128	0.000874254	0.000996475	0.000926915	0.000903379
1421	544.2	147	Malic acid	1.35242	0.904814	0.65049	1.51321	1.39714	1.2344	0.494437	0.905048	1.2922	0.86669	0.918194	0.152592	0.695348	0.468032	1.20084
2633	724.1	205	Mannose_1	0.0016246	0.00150611	0.00408708	0.00118939	0.00170035	0.00680106	0.000992731	0.0113767	0.00884433	0.00545434	0.00507292	0.0254913	0.00854898	0.00917101	0.0049508
1448	551.15	217	meso-erythritol	0.0384417	0.0479266	0.0201815	0.015063	0.0313301	0.0368684	0.01598	0.0128291	0.0191844	0.0145813	0.0118292	0.00674858	0.00950404	0.013244	0.0167848
1540	564.4	176	Methionine	0.0963395	0.271887	0.283053	0.204608	0.20864	0.456974	0.0214175	0.14607	0.232579	0.109003	0.0727657	0.0315117	0.137426	0.0976369	0.159229
3020	763.4	200	N-a-Acetyl-L-Ornithine_1	0.00259466	0.00182203	0.00044613	0.00142498	0.00125458	0.00143521	0.00143158	0.000779299	0.000427363	0.00167983	0.000732502	0.000504695	0.000631532	0.000586138	0.000694724
2039	630.35	158	N-Acetyl-L-Aspartic acid_1	0.15681	0.352204	0.0136275	0.172248	0.116069	0.306605	1.20308	0.932014	0.131126	0.105716	0.214883	0.135802	0.0663471	0.0909059	0.0695436
2416	686.95	216	N-Acetyl-L-Glutamate_2	0.0559223	0.0246547	0.0159565	0.012569	0.0309878	0.0165549	0.00227178	0.00925103	0.0169364	0.0158944	0.00913808	0.000557095	0.0136142	0.0115292	0.0154001
2891	751.7	265	N-Acetyl-L-glutamine	0.00184409	0.00477694	0.000840896	0.00117545	0.00112591	0.00187636	0.00117652	0.00199154	0.0010493	0.00152796	0.0015287	0.00158028	0.00179624	0.00196015	0.00150089
255	321.1	128	n-Butylamine	0.00415459	0.00530886	0.00346925	0.00416096	0.00403489	0.00388359	0.00377088	0.00575676	0.00509535	0.0046561	0.00477946	0.00652519	0.00425249	0.00618307	0.00521873
1161	489.6	204	N-FormylGlycine	0.0417909	0.0568898	0.0276175	0.0273306	0.0300445	0.0607846	0.00330452	0.0198288	0.0192539	0.0158852	0.0104666	0.00712089	0.0181074	0.0144272	0.016524
1450	551.25	179	Nicotinamide	0.126204	0.202571	0.110185	0.14448	0.170418	0.183739	0.0641162	0.105873	0.158095	0.147104	0.128902	0.0261587	0.107073	0.0716315	0.14179
200	302.65	116	N-Methylethanolamine	0.00660031	0.00446837	0.00518186	0.00435095	0.0049	0.00491294	0.00441353	0.00425402	0.00567906	0.00618776	0.00410383	0.00135137	0.00499273	0.00552878	0.00503142
1120	480	215	Nonanoic acid(C9)	0.00424082	0.00376748	0.00369525	0.00255357	0.00331224	0.00293806	0.00227178	0.00280715	0.00163996	0.00249288	0.0023431	0.00400723	0.00313178	0.00353318	0.00232839
2404	684.85	174	O-Phosphoethanolamine	2.32247	3.68228	2.28837	3.31397	3.73327	3.44047	1.49873	2.35471	2.52065	2.20268	2.47804	0.438484	1.59927	1.12017	2.02304
315	336.6	219	Oxalate	0.00167751	0.00239361	0.00276483	0.00302223	0.0016992	0.00168666	0.00164663	0.00251387	0.00257808	0.00227434	0.00406516	0.00384727	0.0030826	0.00314061	0.00257261
3035	772	291	Pantothenate	0.0556147	0.0427412	0.0141573	0.00706539	0.0916099	0.0345156	0.0036746	0.00264794	0.0195406	0.02216	0.0104871	0.00322674	0.0145485	0.00754618	0.0171191
1937	618.45	218	Phenylalanine	0.165186	0.381075	0.150663	0.160234	0.252187	0.671215	0.0151448	0.108021	0.120836	0.101999	0.0530245	0.0273777	0.0781883	0.0497454	0.10046
788	424.3	299	Phosphate	0.00121698	12.3208	0.00407387	0.00369609	0.00561576	0.00824362	0.00375462	0.00499422	0.00340153	0.00272439	0.00287314	0.00379763	0.0022906	0.00309426	0.00286426
795	424.65	299	Phosphate	16.3259	0.00514575	12.246	10.6207	9.63698	12.3056	10.2848	18.3939	14.5534	15.5058	18.5838	4.96871	17.3759	17.8262	18.2284
1124	482.9	117	Pipecolic acid	0.00250059	0.00169713	0.0010713	0.00645613	0.001389	0.00141609	0.00133531	0.00257253	0.00150272	0.00231508	0.00137174	0.00168783	0.00273319	0.00203376	0.0022217
942	443.65	143	Proline	0.129435	0.297847	0.228364	0.160368	0.22797	0.301544	0.0240231	0.121423	0.191313	0.131608	0.193783	0.0266523	0.185914	0.141117	0.20864
2285	667.5	214	Putrescine	0.00276515	0.00571587	0.00191073	0.00168845	0.00132237	0.00279395	0.00264687	0.00181557	0.00357699	0.00293738	0.00474762	0.00180091	0.00379696	0.00465911	0.00295436
1576	567.6	157	Pyroglutamic acid	0.943002	0.974229	0.344935	0.505405	1.44118	1.80393	0.242893	0.538554	0.635258	0.668371	0.368656	0.273327	0.421426	0.415634	0.511787
155	280.7	174	Pyruvate+Oxalacetic acid	0.0448421	0.0246929	0.0302165	0.054304	0.0330925	0.0561437	0.0102999	0.0444815	0.0332996	0.0249974	0.0319253	0.049849	0.0484675	0.0578641	0.0268168
2206	652.05	103	Rhamnose_1	0.0301482	0.0207931	0.0143128	0.0277258	0.0176951	0.0532703	0.0158924	0.0116476	0.00925606	0.011205	0.00913808	0.00845296	0.00392896	0.00552878	0.011476
2235	656.3	277	Rhamnose_2	0.000482089	0.00347214	0.00102874	0.000825858	0.00168082	0.00258808	0.000262561	0.000689917	0.0013012	0.00163352	0.000641508	0.000664653	0.00136918	0.000504351	0.00149378
2225	654.4	217	Ribitol	0.0817533	0.112416	0.0421094	0.0467078	0.0488001	0.0924871	0.0199146	0.02427	0.0400783	0.0347818	0.0266704	0.00860188	0.0194947	0.0273958	0.0344209
2070	633.25	217	Ribose	0.00362939	0.0162822	0.0051349	0.00467648	0.0164658	0.0078657	0.00442603	0.0207506	0.0139918	0.00826022	0.00486136	0.00587156	0.0073325	0.00492356	0.00518554
2071	633.3	205	Ribulose	0.00388807	0.00351622	0.00260487	0.00276637	0.0033559	0.00223957	0.000685159	0.00739636	0.00494247	0.00339854	0.00454515	0.00408169	0.00373225	0.00567872	0.00409959
3263	810.85	103	Ribulose-5-phosphate_1	0.00348437	0.00353385	0.00235979	0.00486775	0.00264359	0.00313658	0.00117027	0.00306692	0.00279002	0.00286144	0.00346005	0.00249038	0.00392896	0.00215917	0.00365857
735	418.3	146	Serine(2TMS)	0.0178275	0.0215411	0.013064	0.0302477	0.00229662	0.0523513	0.00897834	0.029172	0.0201712	0.0164945	0.0123138	0.0103669	0.0144062	0.0150188	0.0159763
1101	475.15	204	Serine(3TMS)	0.82791	1.47887	0.628628	1.54557	1.25558	2.69662	0.424662	1.00856	0.783928	0.623943	0.595363	0.372545	0.643234	0.473624	0.756929
3486	869.75	338	Sinapinic acid	1	1	1	1	1	1	1	1	1	1	1	1	1	1	1
988	451.8	148	Succinic acid(or aldehyde)	0.134087	0.400283	0.110849	0.169089	0.153799	0.18057	0.0526385	0.121532	0.151377	0.162719	0.145054	0.0494629	0.113826	0.090666	0.149382
2530	709.55	217	Tagatose_1	0.739511	0.854808	0.516925	0.466183	0.54991	0.512618	0.150996	0.242287	0.588095	0.570828	0.522238	0.0124519	0.364837	0.285089	0.504797
2576	716.2	217	Tagatose_2(or Psicose_2)	0.00126793	0.00133125	0.00105809	0.000626993	0.00112016	0.0022778	0.00042885	0.00379594	0.00397656	0.000790833	0.000959988	0.00103145	0.000957651	0.00081514	0.000879668
2113	637.05	326	Taurine	1.38988	1.99639	4.12826	1.82904	0.931383	0.0548511	0.748443	1.46433	4.41584	3.91116	1.09884	0.233542	0.459352	1.61067	2.97965
2428	687.7	174	Theanine_2	0.0506899	0.00204978	0.00166418	0.0147109	0.0785494	0.000723486	0.00345705	0.00773713	0.00214898	0.00191319	0.0109079	0.00487321	0.00802356	0.00899653	0.00162893
1430	547.2	217	Threitol	0.000936742	0.000717055	0.000705883	0.000626993	0.00240921	0.000867595	0.00042885	0.000871474	0.000489904	0.000790833	0.000959988	0.00103145	0.000957651	0.00081514	0.000879668
1991	626.2	218	Threo-b-HydroxyAspartic acid	0.000554599	0.00155313	0.000352208	0.00126665	0.000317093	0.00255867	0.00209424	0.000857508	0.000542021	0.00103531	0.0023158	0.00295371	0.000647062	0.00063521	0.000623592
912	438.6	219	Threonine(2TMS)	0.0156993	0.0343187	0.0113558	0.00868418	0.0165957	0.0254088	0.00188419	0.0109521	0.0124734	0.0106049	0.00597831	0.00494767	0.010705	0.0104442	0.00972377
921	440.1	219	Threonine(2TMS)	0.0857413	0.0914158	0.0711504	0.0703499	0.0715044	0.13838	0.000421348	0.0584083	0.0542786	0.0459831	0.0226393	0.0187179	0.0405915	0.0414985	0.0377925
1156	489.35	117	Threonine(3TMS)	1.37081	1.77465	0.994005	0.989942	1.11834	2.06176	0.122709	0.561808	0.615521	0.472533	0.413623	0.199633	0.611393	0.540585	0.555606
1550	565	230	trans-4-Hydroxy-L-proline	0.1749	0.252274	0.244087	0.396361	0.361992	0.450032	0.0259798	0.0927561	0.255455	0.187915	0.126118	0.0140818	0.106594	0.0659446	0.167338
3959	1016.65	361	Trehalose	0.0245003	0.00906164	0.0140428	0.0114189	0.0651051	0.0115228	0.00777431	0.0750306	0.0605726	0.0220952	0.018101	0.0325708	0.0194636	0.00930732	0.0169366
3437	860.35	202	Tryptophan	0.0761407	0.145799	0.0875823	0.202756	0.0977002	0.316901	0.0134944	0.0651036	0.0993445	0.05704	0.0563185	0.0191288	0.0719041	0.065233	0.123334
2896	752.05	218	Tyrosine	0.0142373	0.023009	0.0164305	0.0125905	0.00992868	0.023853	0.00452355	0.0242756	0.0180135	0.0143165	0.00870586	0.00677616	0.00879486	0.0130586	0.0131263
1042	466.3	241	Uracil	0.0336561	0.288048	0.0228333	0.0197509	0.0540183	0.0201517	0.0162675	0.0690699	0.0368436	0.0299165	0.028463	0.0290324	0.0437854	0.0381235	0.0321731
630	409.8	147	Urea	0.0876266	0.101478	0.0756366	0.059211	0.476216	0.486447	2.43468	5.24562	0.0716076	0.00445052	2.22185	3.71144	2.21288	1.89021	2.00993
531	391	218	Valine(2TMS)	0.367869	0.374872	0.137509	0.107792	0.150764	0.27401	0.020346	0.116364	0.126948	0.125691	0.0640712	0.0353673	0.111918	0.0936675	0.105674
2179	645.95	217	Xylitol	0.00784277	0.0226122	0.00726869	0.0064384	0.00904633	0.0111332	0.0055888	0.0118794	0.0160001	0.0127256	0.0161378	0.00765592	0.0150325	0.0134539	0.00983521
1744	589.55	144	2-Ketoglutaric acid-meto-2TMS	0.013	0.003	0.008	0.011	0.004	0.004	0.002	0.001	0.008	0.008	0.05	0.002	0.017	0.019	0.014
387	355.05	148	3-Hydroxy-Butyrate	0.338	0.331	0.148	2.154	2.131	1.107	0.137	0.601	0.631	1.485	3.232	1.751	2.26	1.831	3.247
2467	698.05	273	Citric acid-4TMS	0.09	0.058	0.084	0.109	0.176	0.12	0.079	0.064	0.149	0.165	0.193	0.021	0.097	0.079	0.155
2143	640.1	252	Cysteine-3TMS	0.115	0.356	0.165	0.176	0.274	0.201	0.045	0.082	0.178	0.149	0.139	0.02	0.218	0.14	0.193
1070	472.5	245	Fumaric acid-2TMS	0.167	0.127	0.099	0.199	0.209	0.158	0.068	0.114	0.173	0.119	0.118	0.019	0.104	0.064	0.144
1899	610.3	246	Glutamic acid-3TMS	0.116	0.113	0.071	0.09	0.142	0.293	0.014	0.03	0.078	0.054	0.045	0.005	0.053	0.014	0.074
971	447.1	175	Glycine(3TMS)	0.401	0.853	0.515	0.96	0.734	1.397	0.351	0.617	0.813	0.562	1.648	0.152	0.637	0.649	0.665
165	286.3	117	Lactic acid	1.143	2.157	0.948	1.058	1.534	1.112	0.653	1.569	1.981	1.323	1.751	0.927	1.564	1.635	1.643
1421	544.2	147	Malic acid-3TMS	0.323	0.214	0.167	0.391	0.378	0.306	0.13	0.219	0.326	0.211	0.234	0.039	0.192	0.123	0.312
988	451.8	148	Succinic acid-2TMS	0.067	0.192	0.061	0.091	0.088	0.091	0.03	0.06	0.08	0.086	0.078	0.029	0.062	0.056	0.082
2678	728.65	205	Glucose-meto-5TMS(1)	0.03	0.011	0.02	0.019	0.018	0.125	0.009	0.225	0.021	0.007	0.01	1.47	0.032	0.032	0.006
			Glucose-meto-5TMS(2)	0.03	0.012	0.02	0.019	0.018	0.021	0.005	0.038	0.009	0.007	0.005	0.216	0.005	0.006	0.014
