# Supplementary material for: Metabolic changes and anti-tumor effects of a ketogenic diet combined with anti-angiogenic therapy in a glioblastoma mouse model
Source: Sci Rep. 2021 Jan 8;11:79. doi: 10.1038/s41598-020-79465-x (PMC7794443; doi:10.1038/s41598-020-79465-x)
Supplement: Supplementary file 3 — Supplementary Table 2. [file 41598_2020_79465_MOESM3_ESM.xlsx]

## Sheet: Sheet1
Metabolic changes and anti-tumor effects of a ketogenic diet combined with anti-angiogenic therapy in a glioblastoma mouse model
Masahiro Maeyama1 , Kazuhiro Tanaka1 , Masamitsu Nishihara2 , Yasuhiro Irino3 , Masakazu Shinohara4,5 , Hiroaki Nagashima6 , Hirotomo Tanaka1 , Satoshi Nakamizo1 , Mitsuru Hashiguchi1 , Yuichi Fujita1 , Masaaki Kohta1 , Eiji Kohmura1, Takashi Sasayama1
Supplemental Table S2. Metabolome analysis of normal brain tissue
Class				Control			Ketogenic diet			Bevacizumab				Ketogenic dist +Bevacizumab
PeakNo.	RT	QuantMS	Compound_Name	Control 1	Control 2	Control 3	KD1	KD2	KD3	Bev 1	Bev 2	Bev 3	Bev 4	KD+Bev1	KD+Bev2	KD+Bev3	KD+Bev4	KD+Bev5
2558	713.95	217	1,5-Anhydro-D-glucitol	0.0378933	0.0691258	0.0509042	0.0512709	0.0621486	0.0580443	0.038603	0.0452624	0.0453644	0.044768	0.0442342	0.032911	0.049654	0.0394565	0.0352819
2200	651.6	204	1,6-Anhydroglucose	0.00394851	0.000721766	0.00472411	0.000659582	0.00779456	0.00688845	0.00734196	0.00801751	0.00678769	0.000809013	0.00594951	0.00559438	0.00789519	0.0070922	0.00844816
1218	501.6	234	2,3-Bisphospho-glycerate	0.0260575	0.0353707	0.041042	0.0295754	0.0352735	0.034199	0.0507136	0.0297272	0.0456749	0.0413539	0.0277216	0.0179982	0.0282208	0.0408639	0.0399167
421	363.05	204	2-Aminobutyric acid	0.000560363	0.000373935	0.000425028	0.00100434	0.00348445	0.00216762	0.000426951	0.000257712	0.000877172	0.00040647	0.000833335	0.000785272	0.00159497	0.000401113	0.000445937
770	422.85	174	2-Aminoethanol	0.21626	1.05841	0.238716	0.267618	0.535587	0.357198	0.281779	0.303201	0.2589	0.316553	0.290819	0.31852	0.218462	0.264788	0.288696
2468	698.1	147	2-Aminopimelic acid	0.395223	0.392858	0.428739	0.433581	0.63305	0.436342	0.494942	0.438377	0.396571	0.413108	0.35734	0.329672	0.373257	0.399131	0.37302
2664	726.55	217	2-Dehydro-D-gluconate_1	0.00185983	0.00332097	0.00194096	0.00192198	0.00295223	0.00260367	0.00150101	0.00173481	0.00157483	0.0019165	0.0013103	0.00156585	0.00195629	0.0014877	0.0014766
3094	781.15	315	2'-Deoxyribose-5'-Phosphate	0.00267742	0.00306839	0.0030177	0.00527821	0.00316866	0.00404782	0.00532218	0.00602387	0.00396569	0.00536593	0.00400621	0.00399408	0.0071132	0.00780572	0.00640375
3715	933.85	217	2'-Deoxyuridine_2	0.00442795	0.00595051	0.00365839	0.00179966	0.00257097	0.00222721	0.0067198	0.00505159	0.0052207	0.00486913	0.00174395	0.00218318	0.00212359	0.00618627	0.00526178
135	275.5	152	2-Hydroxypyridine	0.273839	0.352656	0.386969	0.402184	0.501401	0.500789	0.441703	0.398211	0.445696	0.402635	0.362648	0.334568	0.471026	0.398044	0.448124
1744	589.55	144	2-Isopropylmalic acid	0.000628597	0.000932722	0.000406925	0.00100795	0.00134941	0.001278	0.00119974	0.000838399	0.00104414	0.000793959	0.000762947	0.000836162	0.000922023	0.000963975	0.000984162
2753	737.8	206	2-MethylHippurate_2	0.000491525	0.000888273	0.000758754	0.000769513	0.000715529	0.000710858	0.0007924	0.00054443	0.000808973	0.000466688	0.00047155	0.000542174	0.000544127	0.000712872	0.000626989
2519	706.2	267	3,4-Dihydroxyphenyl Acetic acid	0.0010374	0.000752104	0.000690278	0.00184404	0.00126238	0.00144134	0.00181477	0.00098901	0.00116172	0.00131105	0.000397717	0.00039107	0.00100541	0.0008094	0.000992616
387	355.05	148	3-Hydroxy-Butyrate	0.0163471	0.0236983	0.0118906	0.0680268	0.0686545	0.03929	0.0228967	0.0221136	0.0449889	0.0254748	0.112478	0.0721428	0.0711187	0.0739548	0.125578
522	387.95	247	3-Hydroxyisovaleric acid	0.000800691	0.000191906	0.000203856	0.000549136	0.00112066	0.00048372	0.000311077	0.000179617	0.000219489	0.000175417	0.000147667	0.000156976	0.000217009	0.000228276	0.000233888
1600	568.9	175	4-Aminobutyric acid	0.93912	5.04936	1.00989	3.94889	4.29915	5.18567	1.47104	4.26759	1.35849	1.90335	4.05793	3.27779	2.0893	1.41378	1.31038
2397	683.6	267	4-HydroxyMandelate	0.0010374	0.000752104	0.000690278	0.000617262	0.00373862	0.00144134	0.00181477	0.00098901	0.00116172	0.000543269	0.000397717	0.00039107	0.00100541	0.0008094	0.000992616
3427	858.2	290	5-Hydroxyindoleacetate	0.0010531	0.00227818	0.00180401	0.00317921	0.00618944	0.00570579	0.00212139	0.00173649	0.00278359	0.00222348	0.00510092	0.00374511	0.00253409	0.00202057	0.00211767
1729	587.85	247	Acetoacetic acid	0.00922002	0.00728539	0.0106178	0.011215	0.0148651	0.0100789	0.0116489	0.0122251	0.00730428	0.0101794	0.0210706	0.015186	0.0159144	0.0134024	0.013643
2686	729.05	264	Adenine	0.010002	0.0210406	0.0163353	0.0142786	0.0161652	0.0133156	0.0195586	0.0211736	0.0162218	0.0204577	0.0200749	0.0191225	0.018589	0.0185158	0.0217213
3933	991.6	230	Adenosine	0.000394307	0.00335766	0.00158835	0.00332114	0.000311166	0.000608505	0.00177733	0.00232108	0.00177551	0.000318762	0.000495177	0.00157642	0.00139987	0.000571341	0.000539634
222	316.75	116	Alanine(2TMS)	1.81352	3.19153	1.79683	1.52806	2.63217	1.63702	1.64499	1.66231	1.56402	1.55516	1.46177	1.43228	1.80608	1.65737	2.08518
1113	478.45	100	Alanine(3TMS)	0.0397393	0.0674805	0.0390814	0.0376416	0.0870134	0.0523385	0.0544786	0.0577676	0.0485964	0.0524478	0.0348701	0.0445875	0.0508582	0.0553914	0.0606468
2626	721.85	205	Allose_1	0.0014782	0.00144776	0.0018229	0.0020061	0.0022005	0.00227348	0.00172117	0.00211245	0.00203106	0.00154734	0.00153229	0.00180934	0.00223477	0.00172381	0.00145194
1176	492.35	219	Allothreonine	0.00536692	0.00630328	0.00529711	0.00880682	0.0119422	0.00944726	0.00595682	0.006522	0.00620683	0.00632418	0.00349282	0.00478249	0.00551557	0.00501815	0.00571547
3260	810.7	315	Arabinose-5-phosphate_2	0.0104271	0.0134116	0.0124541	0.0153985	0.0128449	0.0191448	0.0172831	0.0193479	0.0176156	0.018248	0.0297451	0.0302823	0.02947	0.0224597	0.0128716
3266	811.1	315	Arabinose-5-phosphate_2	0.000332112	0.000256816	0.000214088	0.000391724	0.000447494	0.000701744	0.000223726	0.000875215	0.000441329	0.000405161	0.000490747	0.000660396	0.000719445	0.000847881	0.000305745
2202	651.8	217	Arabitol	0.00931181	0.0141256	0.0163109	0.0253593	0.0236409	0.0268198	0.0273882	0.0344101	0.0250774	0.0286702	0.0230582	0.0247552	0.0286287	0.0299341	0.0259306
2907	753.05	147	Ascorbic acid	0.310803	0.196123	0.276231	0.366776	1.14928	0.655901	1.42015	0.355722	0.914939	0.272975	0.209598	0.481744	0.564916	0.839917	0.586487
2614	718.95	217	a-Sorbopyranose_1(or Fructose_1)	0.00123364	0.000856523	0.00147658	0.00126704	0.0016213	0.00180869	0.001214	0.00119261	0.00118132	0.00151265	0.000958852	0.00127303	0.00146882	0.00309085	0.00112647
2087	634.65	231	Asparagine	0.00024697	0.00257804	0.00170405	0.00438947	0.000342745	0.00799189	0.000282554	0.00469738	0.000303365	0.00350703	0.00479525	0.0069551	0.00439631	0.00368893	0.000350832
1515	561.25	232	Aspartic acid	3.57715	5.74445	3.91757	4.27901	4.42353	5.71953	6.33125	4.67155	4.00289	5.22199	4.09536	3.27977	4.10022	5.35632	5.33068
1275	515.4	248	b-Alanine	0.04102	0.0993123	0.0291719	0.0646272	0.0857055	0.088867	0.0495834	0.069856	0.0477522	0.0540605	0.0633876	0.0722102	0.0640215	0.0503693	0.0408403
1856	606.7	158	b-Glutamic acid	0.000949236	0.00125374	0.00106808	0.00310592	0.00260178	0.00230503	0.00174346	0.00175657	0.00168771	0.021037	0.0174764	0.00268464	0.00186543	0.00133052	0.00176191
1874	608.15	157	b-Glutamic acid	0.00204218	0.00171234	0.00199291	0.0380777	0.00515042	0.00305024	0.0295595	0.0328331	0.00273812	0.00293693	0.00303111	0.00330354	0.0359894	0.00240929	0.00303984
3945	1003.5	204	b-Lactose_2	0.00161406	0.00131018	0.000425028	0.000661647	0.00106367	0.000733992	0.000676526	0.000672728	0.00132556	0.00105905	0.000572949	0.000737905	0.000663322	0.000669826	0.000654464
966	446.8	162	b-N-Methyl-amino-L-alanine_1	0.00181997	0.00270151	0.00160724	0.00227241	0.0039381	0.0032914	0.00147517	0.00172868	0.00129185	0.00126457	0.00204519	0.00266898	0.00213909	0.00121117	0.00128075
2467	698.05	273	Citric acid + Isocitric acid	0.254018	0.214047	0.273344	0.267137	0.430458	0.251843	0.274216	0.247888	0.248213	0.2542	0.217936	0.19445	0.247807	0.250804	0.236665
2928	754.45	204	Coniferyl alcohol	0.000359284	0.00295832	0.00485792	0.000610552	0.00068395	0.00472012	0.000527672	0.000480839	0.000582429	0.00339249	0.00051782	0.00272261	0.000645149	0.00337261	0.000606559
1703	582.45	115	Creatinine	0.0835901	0.105411	0.0885279	0.0883629	0.102024	0.0909386	0.103794	0.0738651	0.0889204	0.0755943	0.0857169	0.0640083	0.0907121	0.0885383	0.0885344
2143	640.1	252	Cysteine Sulfonic acid	0.0029099	0.0115299	0.00253758	0.00318901	0.001867	0.00340567	0.00428645	0.00515423	0.00449795	0.0050871	0.00418833	0.00179015	0.00211504	0.0034274	0.00394933
2395	683.3	158	Dihydroorotate	0.00109295	0.00148657	0.0012987	0.00210416	0.00245852	0.00246697	0.00172652	0.002055	0.00172612	0.0017293	0.00161794	0.00240827	0.00180396	0.00166706	0.00189083
2529	709.5	147	Dimethylbenzimidazole	0.017745	0.00558504	0.0288704	0.0227081	0.0332917	0.0260199	0.0229849	0.028852	0.0251229	0.0259048	0.0222712	0.0250289	0.0284908	0.0199193	0.0232162
3283	812.6	218	Dopa	0.0013526	0.000357002	0.001634	0.00192404	0.000365852	0.00151986	0.00232283	0.000640374	0.00134907	0.000399925	0.00187291	0.000582886	0.000471434	0.00236428	0.00051709
2592	717.7	103	Fructose_1	0.0492039	0.0116562	0.116097	0.0653766	0.0941971	0.072783	0.0182314	0.0460752	0.00395864	0.00486652	0.00427644	0.0472748	0.111151	0.04107	0.0030011
2622	721.65	103	Fructose_2	0.0241306	0.00374217	0.0658904	0.0290934	0.0501956	0.0413426	0.00632494	0.0246717	0.0135699	0.00486652	0.0186228	0.0206461	0.0563198	0.0164358	0.014561
3513	882.25	387	Fructose-6-Phosphate_1	0.00109174	0.000599002	0.00124203	0.00065855	0.00173452	0.000752219	0.000381493	0.000893623	0.000294742	0.000253308	0.000810201	0.00282283	0.00258327	0.000206752	0.000817904
3528	885.85	147	Fructose-6-Phosphate_2	0.00210136	0.00251807	0.00255804	0.0026213	0.00324491	0.00333136	0.00341828	0.00261839	0.00302424	0.00319285	0.00231345	0.00238126	0.00852216	0.00363089	0.00250796
1070	472.5	245	Fumaric acid	0.108717	0.0866733	0.100374	0.121963	0.191307	0.136233	0.140142	0.140439	0.128963	0.137643	0.149065	0.108367	0.0928859	0.126928	0.144279
2814	744.6	205	Galactosamine_1	0.0159794	0.0131075	0.0384745	0.0400296	0.0585447	0.0468816	0.0268667	0.0351782	0.0246282	0.0225071	0.0235657	0.0297526	0.0437482	0.0333126	0.0287478
2663	726.5	205	Galactose_1	0.0014782	0.00144776	0.0018229	0.0020061	0.00314863	0.00227348	0.00566446	0.00211245	0.00203106	0.00154734	0.00153229	0.00180934	0.00223477	0.00172381	0.00145194
2962	756.8	333	Galacturonic acid_2	0.00135924	0.00263801	0.00250373	0.00285251	0.00431166	0.00340777	0.0024289	0.00258325	0.00282592	0.00225424	0.00156478	0.00183282	0.00269444	0.00234146	0.00271014
2987	758.3	333	Galacturonic acid_2	0.000855037	0.00125868	0.00169697	0.00177282	0.00244543	0.00243823	0.00242177	0.00193786	0.000168536	0.00190864	0.000113211	0.00156193	0.00260304	0.00127052	0.00163933
3073	776.3	333	Glucarate	0.000418461	0.000542559	0.000942146	0.000743708	0.00100898	0.000626031	0.000655134	0.00102248	0.000461711	0.000682032	0.000839734	0.000463882	0.000696461	0.000137618	0.00107434
2762	739.05	147	Glucosamine_1	0.0148357	0.0198538	0.0269122	0.0533771	0.0598325	0.0536775	0.0282019	0.0480392	0.0311478	0.033434	0.0479603	0.0493406	0.0742835	0.0477937	0.0436047
2830	746.85	205	Glucosamine_2	0.00148544	0.00158041	0.00206217	0.00225228	0.00278124	0.00264293	0.00213743	0.00254923	0.00228425	0.00180523	0.00171835	0.00232332	0.00222782	0.00195273	0.00175839
2678	728.65	205	Glucose_1	0.0115219	0.00144776	0.0272947	0.0183284	0.0240053	0.0248695	0.0131276	0.0108378	0.0069429	0.00685632	0.011332	0.0263403	0.0360364	0.0244483	0.0194613
2751	737.7	205	Glucose_2	0.00199086	0.00199385	0.00264856	0.00283239	0.00314863	0.00285465	0.0024797	0.00304624	0.00285884	0.00222871	0.00208309	0.00255468	0.00260411	0.00244972	0.00207611
2910	753.2	333	Glucuronate_2	0.0465995	0.0273939	0.049027	0.0548073	0.167313	0.0956917	0.212532	0.0558057	0.147716	0.0423776	0.0330479	0.0710197	0.0791737	0.125961	0.0908677
1899	610.3	246	Glutamic acid	5.06283	5.83287	6.59606	4.32761	6.45687	5.87763	7.45907	4.67696	6.55198	5.48798	4.12788	3.28249	4.48098	5.46865	5.90758
1229	502.85	261	Glutaric acid	0.00146552	0.00187673	0.00151042	0.00526376	0.00587673	0.00502858	0.00212317	0.00348078	0.00338954	0.00306456	0.00133491	0.00163983	0.00444014	0.00231211	0.00327514
1007	457.5	292	Glyceric acid	0.00223541	0.00208487	0.00253128	0.002147	0.00296301	0.00374287	0.00295746	0.00296815	0.00314731	0.00279293	0.00240254	0.00263062	0.00333852	0.00333282	0.00348155
2234	655.65	243	Glycerol-2-Phosphate	0.00139245	0.000243411	0.00178512	0.00160509	0.00251321	0.00370501	0.00199036	0.00225358	0.00194483	0.0012757	0.00126403	0.00138147	0.00152869	0.00220645	0.00143996
2236	656.6	118	Glycerol-2-Phosphate	0.000394307	0.00281721	0.00147658	0.00149	0.00265878	0.00319045	0.000591849	0.00144475	0.00212669	0.0011029	0.00124533	0.00118456	0.000590095	0.00166902	0.000481866
288	330.55	204	Glycine(2TMS)	0.00306509	0.00854901	0.00512159	0.00526169	0.00972241	0.00844126	0.00768066	0.00744184	0.00713182	0.00610425	0.0045703	0.00541744	0.0055781	0.00605778	0.00689759
971	447.1	175	Glycine(3TMS)	0.370836	0.678416	0.307945	0.479592	1.05261	0.759459	0.337375	0.415361	0.401188	0.387043	0.589469	0.672678	0.430692	0.388964	0.354443
196	298.55	205	Glycolic acid	0.0030675	0.00257592	0.0101605	0.00402562	0.00322566	0.00440465	0.00423386	0.00657332	0.00247709	0.00524942	0.0053928	0.00453078	0.0034962	0.00520729	0.00580705
2062	632.7	89	Homocysteine_1	0.00303248	0.0143365	0.0036395	0.00539175	0.00435633	0.00498652	0.00305283	0.0041747	0.00341776	0.00381532	0.00303554	0.0034065	0.0035272	0.00457269	0.00296024
1324	524.5	218	homoserine	0.00353367	0.00218082	0.00399448	0.00758262	0.00958146	0.00714293	0.00514124	0.00746917	0.00540883	0.00635298	0.00821915	0.00953365	0.00976435	0.00821336	0.00728928
295	331.8	205	HydroxyButyrate	0.000560967	0.0004713	0.000600549	0.000435077	0.00855014	0.0030215	0.000610567	0.000604674	0.00315202	0.000398616	0.000429711	0.000551569	0.000488004	0.000457203	0.000541747
2491	701.85	265	Hypoxanthine	0.0564916	0.506184	0.0606736	0.0606222	0.12363	0.0728272	0.067682	0.0859719	0.082745	0.0886635	0.0676306	0.0764062	0.0317475	0.044429	0.0576281
3238	807.9	217	Inositol	5.06481	5.91705	6.60045	4.32758	6.45965	5.87965	7.47612	4.67681	6.57345	5.4894	4.12724	3.28167	4.48163	5.4696	5.90692
911	438.55	218	Isoleucine	0.0170005	0.0513674	0.0130303	0.0133749	0.0305759	0.0225336	0.0140003	0.0165203	0.0166043	0.0137624	0.0133998	0.00988323	0.012485	0.0129889	0.0130703
165	286.3	117	Lactic acid	5.06476	5.44748	6.60355	4.32944	6.46249	5.8813	7.47598	4.67914	6.57457	5.49032	4.12977	3.28402	4.48344	5.4702	5.90926
3965	1019.4	204	Lactitol	0.000503602	0.000373935	0.000425028	0.000595069	0.00104749	0.000781663	0.00057937	0.000633123	0.000504041	0.00040647	0.000442017	0.000613029	0.000761671	0.000618301	0.000557246
2601	718.15	200	Lysine(3TMS)	0.0438798	0.088495	0.0221841	0.0322091	0.062164	0.0441895	0.0226302	0.0279595	0.0281228	0.0232159	0.030164	0.0296528	0.0282599	0.0239396	0.0239263
1968	620.95	217	Lyxose_1(or Xlylose_1)	0.0261619	0.023462	0.0230838	0.0317121	0.0466411	0.0328263	0.0280718	0.0297434	0.0266891	0.0252948	0.0284176	0.0274638	0.0153334	0.0225445	0.0253607
1996	626.45	217	Lyxose_2	0.0138497	0.0187546	0.0186942	0.0390155	0.0345071	0.0425757	0.0262544	0.031047	0.0252044	0.0262641	0.0324563	0.0335655	0.0363833	0.0334496	0.0283977
1318	522.35	130	Maleamic acid	0.000249386	0.000814191	0.000625736	0.000937247	0.000687031	0.00160679	0.00233709	0.00207173	0.00083249	0.000869231	0.000746704	0.000310429	0.000985629	0.000336543	0.00067419
1421	544.2	147	Malic acid	0.655815	0.444352	0.556717	0.722936	1.03914	0.724947	0.73969	0.829562	0.62	0.754595	0.81015	0.619181	0.68102	0.700331	0.783292
2633	724.1	205	Mannose_1	0.0014782	0.00144776	0.0018229	0.0020061	0.00803872	0.00227348	0.00172117	0.00211245	0.00203106	0.00154734	0.00153229	0.00180934	0.00223477	0.00172381	0.00145194
1448	551.15	217	meso-erythritol	0.00834385	0.0117938	0.0107202	0.0100481	0.0196774	0.0181318	0.0107504	0.0149088	0.0106029	0.0117968	0.0100655	0.0110975	0.0148053	0.0119473	0.0121946
1540	564.4	176	Methionine	0.0269753	0.114713	0.0671694	0.0721598	0.0912927	0.0761662	0.0565634	0.0629218	0.0368671	0.0493524	0.0648717	0.064559	0.074346	0.0517944	0.0574301
3020	763.4	200	N-a-Acetyl-L-Ornithine_1	0.000932328	0.00180688	0.00223612	0.0015669	0.00220281	0.00342319	0.00190657	0.00246332	0.00175042	0.00145505	0.00145501	0.00124485	0.00221873	0.00139639	0.00176473
2039	630.35	158	N-Acetyl-L-Aspartic acid_1	4.98054	5.83974	6.49943	4.32963	6.28126	5.8797	7.42717	4.67943	6.54517	5.48979	4.12859	3.28336	4.48307	5.47045	5.90786
2416	686.95	216	N-Acetyl-L-Glutamate_2	0.00794653	0.00483858	0.0082306	0.0107211	0.00945437	0.00984615	0.00972807	0.0107726	0.00796118	0.0104995	0.0115466	0.00944518	0.0116191	0.0115918	0.0124482
2891	751.7	265	N-Acetyl-L-glutamine	0.000531379	0.000702011	0.000752458	0.000498558	0.000728622	0.000769745	0.000657808	0.00071568	0.000951641	0.000559633	0.000483856	0.000446658	0.000528626	0.000825706	0.000828472
255	321.1	128	n-Butylamine	0.00187794	0.00231699	0.00236284	0.00207939	0.00365698	0.00261068	0.0026651	0.00193284	0.00364508	0.00276413	0.00204322	0.00182264	0.00216742	0.00284431	0.00211979
1161	489.6	204	N-FormylGlycine	0.0146359	0.0191695	0.0124179	0.013764	0.0283993	0.0203148	0.0093127	0.0109745	0.00965908	0.011245	0.00941772	0.00987188	0.0110579	0.00832423	0.00931396
1450	551.25	179	Nicotinamide	0.0976656	0.121867	0.118669	0.16459	0.193833	0.191291	0.16492	0.192137	0.143949	0.167472	0.185781	0.225015	0.151589	0.183935	0.162234
200	302.65	116	N-Methylethanolamine	0.00279276	0.00213143	0.00310349	0.00142961	0.00247932	0.00223422	0.00248773	0.00157472	0.00262995	0.00198588	0.0017282	0.000993921	0.0025079	0.00306476	0.00227548
1120	480	215	Nonanoic acid(C9)	0.000983051	0.00149997	0.00176544	0.000701387	0.0019625	0.00110554	0.00130492	0.00127461	0.00173083	0.00138305	0.00134722	0.000703456	0.00101503	0.00107355	0.00126173
2404	684.85	174	O-Phosphoethanolamine	0.894593	1.23742	0.999556	1.89991	1.51832	2.07716	1.92206	2.28212	1.46284	2.04631	1.59532	1.67591	1.68483	2.30015	1.78406
315	336.6	219	Oxalate	0.00199629	0.00263942	0.00237465	0.00186211	0.00262797	0.00263031	0.00263212	0.0021303	0.0031332	0.00241002	0.00188916	0.00224816	0.00209847	0.00253582	0.0028764
3035	772	291	Pantothenate	0.01302	0.0206758	0.0207957	0.0252804	0.0576536	0.0430798	0.010984	0.015364	0.0138004	0.0114571	0.0141608	0.0164277	0.0228191	0.0152019	0.0107391
1937	618.45	218	Phenylalanine	0.0656651	0.172614	0.0760336	0.140184	0.256812	0.196854	0.0841709	0.101334	0.0914853	0.103043	0.0884423	0.0863411	0.090177	0.0802995	0.0820588
788	424.3	299	Phosphate	0.00184654	5.90957	0.0043833	0.00234467	6.44881	0.00324653	0.00321951	4.67296	0.00241595	0.00203497	0.00159382	3.2786	0.00198943	0.00244385	0.00303843
795	424.65	299	Phosphate	5.05981	0.00666028	6.59222	4.32353	6.44796	5.86835	7.46598	4.6737	6.56507	5.483	4.12304	3.27876	4.47906	5.46517	5.90121
1124	482.9	117	Pipecolic acid	0.000956482	0.000899561	0.00111373	0.000904216	0.00154736	0.00171685	0.000935014	0.00114297	0.00108412	0.000773668	0.000938671	0.000940291	0.000919885	0.000973106	0.00106306
942	443.65	143	Proline	0.0178428	0.0436171	0.0134561	0.0143054	0.0415338	0.0280782	0.0125848	0.0153132	0.0158173	0.0119761	0.0129859	0.0154475	0.0131964	0.0128147	0.0132316
2285	667.5	214	Putrescine	0.00835049	0.00464103	0.00347815	0.00170986	0.0124004	0.00459674	0.00118191	0.00119819	0.00196521	0.00143345	0.00103219	0.00241571	0.00396443	0.00146553	0.00150125
1576	567.6	157	Pyroglutamic acid	4.25419	0.948175	1.12364	4.31718	6.44583	5.86977	1.36401	4.61457	2.65703	3.84472	3.86428	3.26942	4.39522	4.15768	2.23321
155	280.7	174	Pyruvate+Oxalacetic acid	0.0249422	0.0174007	0.0188201	0.0243824	0.0391715	0.0380092	0.020179	0.0197244	0.0216941	0.0187611	0.0163674	0.0207518	0.0138972	0.0219725	0.0238073
2206	652.05	103	Rhamnose_1	0.008871	0.0157384	0.0173231	0.026101	0.0214158	0.0289608	0.0289195	0.0323456	0.0257727	0.0316824	0.0234018	0.0248668	0.0290386	0.0315966	0.0278285
2235	656.3	277	Rhamnose_2	0.000794049	0.00246445	0.00117512	0.00155244	0.00162746	0.00221459	0.000777247	0.00160707	0.00126755	0.00108327	0.000965251	0.00122136	0.0013972	0.00127052	0.00123425
2225	654.4	217	Ribitol	0.0200595	0.0415181	0.0191593	0.0347669	0.0317736	0.0282696	0.0203929	0.0302415	0.0259938	0.0247803	0.021303	0.0187236	0.0300483	0.0241248	0.0280384
2070	633.25	217	Ribose	0.0136733	0.0832839	0.0167745	0.0140205	0.0179645	0.00128431	0.0132943	0.0157611	0.0155571	0.0181812	0.0182093	0.0144657	0.00902246	0.0113009	0.0154296
2071	633.3	205	Ribulose	0.000560967	0.0108977	0.000709955	0.00086138	0.00114839	0.0012107	0.000861033	0.00124226	0.00113037	0.000827995	0.00113162	0.000976696	0.00107436	0.000929408	0.00482359
3263	810.85	103	Ribulose-5-phosphate_1	0.00129282	0.00133347	0.00148445	0.00165876	0.00220435	0.00217674	0.00228628	0.00170915	0.00189152	0.00172144	0.00545384	0.0047316	0.00157572	0.0019586	0.00140403
735	418.3	146	Serine(2TMS)	0.00731793	0.0105803	0.00780635	0.010911	0.00254787	0.00423009	0.00967548	0.00974897	0.00964105	0.0101441	0.00770773	0.0144888	0.0129949	0.0121886	0.0156628
1101	475.15	204	Serine(3TMS)	1.23566	1.8769	0.934539	1.61216	2.22604	1.91681	1.18646	1.41006	1.19953	1.07795	1.30626	1.31468	1.65622	1.54039	1.38724
3486	869.75	338	Sinapinic acid	0.40404	0.368324	0.389864	0.289017	0.364964	0.333333	0.471698	0.27972	0.464037	0.383142	0.291545	0.174216	0.291545	0.338409	0.428266
988	451.8	148	Succinic acid(or aldehyde)	0.158648	0.171862	0.1842	0.177233	0.21177	0.195904	0.177502	0.201392	0.177884	0.174436	0.236205	0.194617	0.286192	0.198814	0.244293
2530	709.55	217	Tagatose_1	0.0147234	0.0115814	0.0288413	0.0205322	0.0284039	0.022617	0.0225892	0.0260517	0.0224169	0.0220378	0.0216785	0.0197367	0.0250181	0.0225112	0.0206301
2576	716.2	217	Tagatose_2(or Psicose_2)	0.000872548	0.000726704	0.00118063	0.00102086	0.00148728	0.0015486	0.001132	0.00101411	0.00109431	0.00104072	0.000958852	0.00123584	0.00130206	0.00312803	0.000991207
2113	637.05	326	Taurine	0.446869	1.31396	1.09085	1.85435	0.425064	0.590912	1.90446	2.51624	1.90108	2.29294	1.00196	1.37482	2.31104	2.63571	2.09264
2428	687.7	174	Theanine_2	0.00832574	0.0014393	0.00118851	0.00204532	0.0214412	0.00200358	0.00207414	0.00198583	0.00224114	0.00198653	0.0119935	0.00181168	0.00220216	0.00229254	0.00182391
1430	547.2	217	Threitol	0.000455899	0.00117049	0.0012924	0.000368499	0.00215429	0.00187178	0.00153756	0.00169632	0.00131693	0.00132676	0.000974603	0.000459576	0.00123578	0.00154836	0.00125821
1991	626.2	218	Threo-b-HydroxyAspartic acid	0.00299927	0.0046495	0.00522942	0.00739579	0.00748956	0.00860671	0.0051867	0.00737713	0.00480132	0.0061684	0.00617052	0.00647008	0.00810311	0.00703545	0.00657564
912	438.6	219	Threonine(2TMS)	0.00413147	0.0105513	0.00305391	0.00340784	0.00744951	0.00457781	0.00301362	0.00309533	0.00441643	0.00286755	0.00283669	0.00200311	0.00333585	0.000318934	0.000343787
921	440.1	219	Threonine(2TMS)	0.0136649	0.0146914	0.0128902	0.0162527	0.0232651	0.0187207	0.00864064	0.0112607	0.00968181	0.0133978	0.00770281	0.0114272	0.011029	0.00824923	0.0115556
1156	489.35	117	Threonine(3TMS)	0.447455	0.638233	0.34041	0.442888	0.938311	0.666845	0.251887	0.33631	0.323556	0.342872	0.284204	0.300346	0.383456	0.252686	0.292975
1550	565	230	trans-4-Hydroxy-L-proline	0.0507104	0.0422399	0.0383982	0.0478806	0.0826979	0.0518954	0.028923	0.0436431	0.0506949	0.0453159	0.0179544	0.000149538	0.0379072	0.0203641	0.0244244
3959	1016.65	361	Trehalose	0.00560061	0.00116202	0.0025911	0.00393221	0.0278802	0.00538962	0.00113022	0.00376359	0.0044666	0.00423161	0.00236612	0.00218083	0.00248011	0.00206687	0.00345337
3437	860.35	202	Tryptophan	0.00472927	0.010969	0.0058528	0.0157526	0.0234884	0.0260921	0.0121891	0.0096798	0.00678377	0.0109708	0.0167026	0.0144473	0.0126304	0.0107674	0.0185786
2896	752.05	218	Tyrosine	0.00587355	0.0081144	0.00503422	0.00480287	0.00606389	0.00738689	0.00497723	0.00534501	0.00381675	0.00594389	0.00475045	0.00406063	0.00393824	0.00448138	0.0041494
1042	466.3	241	Uracil	0.0238589	0.140648	0.0300306	0.0217543	0.0421707	0.0289531	0.0268124	0.0271919	0.0274142	0.0288371	0.0266623	0.0195923	0.0221098	0.0188784	0.0243117
630	409.8	147	Urea	0.1538	0.160985	0.112479	0.0731373	0.586874	0.556136	0.0794004	0.0784961	0.0648307	0.0588452	0.00467859	0.00445483	0.00453528	0.00679022	0.00396905
531	391	218	Valine(2TMS)	0.0576932	0.10727	0.0308492	0.0308461	0.0606305	0.0514867	0.0335518	0.0391783	0.037027	0.0302339	0.028549	0.0278118	0.0290338	0.0281803	0.0322237
2179	645.95	217	Xylitol	0.00389476	0.00723882	0.00540337	0.00541343	0.00615709	0.00549337	0.00563415	0.0072176	0.00619586	0.00483248	0.00540511	0.00472103	0.0053317	0.00577081	0.00701735
1744	589.55	144	2-Ketoglutaric acid-meto-2TMS	0.00282828	0.00294659	0.00311891	0.00260116	0.00218978	0.00266667	0.00235849	0.00223776	0.00232019	0.00268199	0.00204082	0.00191638	0.00204082	0.00169205	0.00214133
387	355.05	148	3-Hydroxy-Butyrate	0.129293	0.177532	0.0892788	0.468208	0.457664	0.272333	0.159434	0.127832	0.298376	0.175096	0.721866	0.50784	0.470262	0.486633	0.832548
2467	698.05	273	Citric acid-4TMS	0.0472727	0.0379374	0.0436647	0.0482659	0.0711679	0.0433333	0.0419811	0.0386014	0.0417633	0.0440613	0.038484	0.0348432	0.0390671	0.0395939	0.0423983
2143	640.1	252	Cysteine-3TMS	0.0488889	0.159853	0.0421053	0.0462428	0.0693431	0.0653333	0.059434	0.0436364	0.062181	0.0574713	0.048105	0.0383275	0.0262391	0.0544839	0.0453961
1070	472.5	245	Fumaric acid-2TMS	0.113131	0.0880295	0.0920078	0.123988	0.176277	0.133333	0.131604	0.125594	0.118329	0.13295	0.136735	0.112369	0.0883382	0.120812	0.142184
1899	610.3	246	Glutamic acid-3TMS	0.236768	0.165378	0.212865	0.266763	0.24927	0.313667	0.224528	0.235245	0.185615	0.232184	0.237901	0.248258	0.233236	0.249746	0.253533
971	447.1	175	Glycine(3TMS)	0.265455	0.497238	0.218713	0.346532	0.699635	0.531333	0.231132	0.275804	0.268213	0.270881	0.408163	0.537979	0.30379	0.268697	0.259101
165	286.3	117	Lactic acid	1.01374	0.339227	1.01988	1.06676	1.84416	1.32667	0.903774	0.965874	1.02088	0.862069	0.867347	1.03397	1.14111	1.03993	1.13191
1421	544.2	147	Malic acid-3TMS	0.174545	0.117495	0.135283	0.184393	0.255839	0.182333	0.176887	0.183776	0.156845	0.184291	0.21312	0.170732	0.167055	0.17665	0.205139
988	451.8	148	Succinic acid-2TMS	0.0892929	0.0939227	0.0931774	0.0968208	0.109854	0.0976667	0.0971698	0.0965035	0.0951276	0.0988506	0.127988	0.112544	0.149563	0.10423	0.130621
2678	728.65	205	Glucose-meto-5TMS(1)	0.0145455	0.00294659	0.0230019	0.0124277	0.0175182	0.0146667	0.00896226	0.00839161	0.00649652	0.00689655	0.00728863	0.0182927	0.0241983	0.0165821	0.012848
			Glucose-meto-5TMS(2)	0.00282828	0.00405157	0.0335283	0.00549133	0.00510949	0.00633333	0.00471698	0.00559441	0.00417633	0.0045977	0.00466472	0.0033101	0.003207	0.00270728	0.00599572
