# Supplementary material for: Metabolic changes and anti-tumor effects of a ketogenic diet combined with anti-angiogenic therapy in a glioblastoma mouse model
Source: Sci Rep. 2021 Jan 8;11:79. doi: 10.1038/s41598-020-79465-x (PMC7794443; doi:10.1038/s41598-020-79465-x)
Supplement: Supplementary file 4 — Supplementary Table 3. [file 41598_2020_79465_MOESM4_ESM.xlsx]

## Sheet: Sheet1
Metabolic changes and anti-tumor effects of a ketogenic diet combined with anti-angiogenic therapy in a glioblastoma mouse model
Masahiro Maeyama1 , Kazuhiro Tanaka1 , Masamitsu Nishihara2 , Yasuhiro Irino3 , Masakazu Shinohara4,5 , Hiroaki Nagashima6 , Hirotomo Tanaka1 , Satoshi Nakamizo1 , Mitsuru Hashiguchi1 , Yuichi Fujita1 , Masaaki Kohta1 , Eiji Kohmura1, Takashi Sasayama1
Supplemental Table S3. The results of DNA microarray of each groups.
		Control			Ketogenic diet		Bevacizmab		Ketogenic diet + Bevacizmab
		control-1	control-2	control-3	Ketone-1	ketone-2	Bevacizumab-1	Bevacizumab-2	Keto+Bev 1	Keto+Bev 2	Keto+Bev 3	Keto+Bev 4
symbol	RefSeq_id	global normalization	global normalization	global normalization	global normalization	global normalization	global normalization	global normalization	global normalization	global normalization	global normalization	global normalization
TDGF1	NM_001174136.1	11.1562	9.41037	11.6043	9.29838	8.39501	9.79943	8.59821	8.16637	7.9163	7.23828	6.91866
HSPA13	NM_006948.4	77.0556	103.102	138.541	131.299	81.8533	45.6815	74.5362	65.0938	71.1335	65.8678	60.9317
ST13	NM_001278589.1	167.454	165.38	190.825	158.88	147.693	131.458	133.846	126.111	144.475	146.938	107.321
SMARCA4	NM_001128849.1	264.115	314.183	309.558	265.676	276.362	183.497	237.219	201.63	222.693	236.277	177.029
SLC25A1	NR_046298.2	274.038	296.911	433.742	263.209	263.684	257.154	289.518	228.699	244.085	298.872	192.606
IMPDH2	NM_000884.2	1328.26	1605.62	1901.84	1711.9	1530.24	1153.35	1460.24	1036.24	1320.93	1515.29	1037.36
IL15	NR_037840.2	71.8593	66.7156	129.687	84.8294	94.0019	52.0932	79.4799	60.3705	63.5903	105.182	75.1503
HSPE1	NM_002157.2	40.1527	40.7891	62.9203	43.5772	40.1466	24.7983	40.6773	45.1489	37.8823	41.8791	31.6333
HSPA1B	NM_005346.4	176.242	203.941	270.989	413.054	176.516	627.831	481.894	306.425	409.186	1033.18	558.369
HIF1A	NM_001243084.1	378.084	490.213	429.613	358.13	461.244	235.105	452.93	275.286	288.547	504.312	245.702
HCK	NM_001172133.1
GRID1	XM_011539720.1	2.43363	1.32267	2.4959		1.97228	4.23341	1.07322	1.56613	1.95522	1.64294	1.39055
GPS1	XM_005256362.1	94.568	123.504	173.11	114.195	119.717	101.261	170.023	103.76	109.708	152.861	103.924
MLF1	NM_001195433.1	103.605	98.2365	175.191	99.6983	120.762	72.3962	127.711	68.7976	100.692	176.111	129.951
MXD1	NM_001202514.1	27.5297	39.7689	56.2223	38.6305	30.493	35.7249	39.6977	27.6118	31.034	54.4922	59.9589
LTF	NM_001199149.1	2.50327	3.47108	4.27515	2.17207	2.61086	3.7551	4.32734	3.43466	2.87074	4.06147	4.11962
KRTAP5-9	NM_005553.3
KLK1	NM_002257.3	9.7679	7.78596	9.41233	6.83713	7.23041	13.8506	7.72128	7.54609	7.61335	7.20508	9.21378
CAMK2B	XM_006715781.2	7.52576	2.36034	3.1415	1.7398	2.67936	12.8879	3.80126	3.23968	6.29509	3.70529	4.70739
CALB1	NM_004929.3	4.82242	5.47473	5.80714	5.49552	4.94518	10.9128	8.45802	6.68002	4.71619	9.04558	7.28948
BCL9	NM_004326.3	5.2348	3.83253	4.75609	3.97031	4.0307	4.28388	3.7613	2.43345	2.90006	4.38486	3.01053
BAK1	NM_001188.3	35.5142	35.4079	34.3778	42.0227	39.2391	48.3421	77.1684	31.2439	36.1354	56.9435	50.8832
ARF3	XM_011538323.1	250.889	207.257	216.301	198.149	195.937	314.597	290.294	228.096	191.168	262.471	219.066
AQP2	NM_000486.5	8.058	10.1525	10.4779	6.17656	7.70422	13.9179	12.0444	8.31213	8.24792	10.2361	9.64408
AGL	NM_000646.2	64.835	78.1602	103.814	51.4395	58.6194	68.4701	113.813	61.1358	50.5867	64.1066	49.7744
ADRB2	NM_000024.5	26.6697	21.3093	22.5678	22.3868	24.0397	34.4029	31.8565	23.2261	23.2973	27.4616	28.7645
TCEA2	NM_003195.4	317.448	200.877	250.611	180.046	311.702	359.184	378.9	241.601	286.202	521.795	475.522
SRY	NM_003140.2	2.57575	1.28656	1.20425			2.61128	1.72509	1.89006		1.55439	1.46409
SREBF2	NR_103834.1	63.7772	72.8693	74.5436	54.606	51.8396	106.814	95.9943	58.9275	47.8155	66.7207	54.3543
SLC11A1	NM_000578.3	21.7014	10.8009	14.27	8.55368	17.703	11.5303	9.04719	7.52137	8.51872	16.6697	15.4101
SLC4A2	XM_006716094.2	24.2463	15.6939	15.8842	14.7108	20.9636	34.6254	21.9043	15.8355	20.2045	19.0279	18.5063
IL6	XM_011515390.1	23.7176	53.8062	51.8884	14.8461	23.0751	15.2384	23.4662	26.1331	70.8723	12.7217	213.528
IL1R1	NM_000877.3	9.04856	6.24264	5.97217	7.83701	16.4252	4.8424	5.73317	4.96448	7.07175	17.3267	5.0713
PRMT2	NM_001242865.2	193.518	266.851	385.455	220.255	284.597	184.699	306.631	226.636	234.868	283.91	317.594
HOXD11	NM_021192.2	115.87	106.516	103.886	90.5809	117.056	99.5372	146.277	80.5897	74.1597	173.695	91.8258
HADHA	NM_000182.4	522.342	608.094	807.754	549.618	654.882	493.313	755.295	472.178	430.349	629.127	568.178
GUCY2D	XM_011523816.1	33.6055	31.3828	28.2505	26.686	28.2205	42.818	36.8004	32.1437	25.6546	30.5089	37.6128
GPER1	NM_001098201.1	118.788	125.633	196.795	93.9671	124.006	103.566	153.912	96.6825	43.2856	106.469	50.8764
GPR12	NM_005288.3	2.53832		1.6097			1.8792				3.01049
MEST	XM_011516222.1	42.9262	71.7961	35.9708	232.653	82.0241	34.8117	88.6657	42.0047	32.2347	57.5748	70.7176
LRP4	XM_011520104.1	64.9944	32.4658	20.4407	29.1562	51.2039	98.7112	53.5301	27.0667	43.2731	53.4823	114.763
LMO2	XM_005252921.1	11.1112	9.01393	10.4243	8.63534	11.1987	12.9645	9.11569	6.98576	6.93763	9.84907	12.45
KCNMB1	NM_004137.3	18.2787	18.0679	14.1051	12.9012	13.7749	20.5417	16.1323	14.1469	18.6388	14.4185	19.5244
KCNJ1	NM_153765.2	1.87982						1.73777
CA7	XM_005256136.2	2.63426					3.15832		1.45651	2.02079		1.75785
CAPN5	XM_011545225.1	12.8315	8.57107	8.86374	8.73729	9.40319	13.5571	10.8724	9.1179	7.91655	10.1306	10.386
AVPR1A	XM_005269002.3	12.7415	11.4341	19.8558	10.1874	10.2998	7.77266	14.9118	12.9905	10.4668	12.9369	13.6325
ATP6V1C1	NM_001695.4	160.937	126.131	185.171	118.75	159.922	200.879	197.869	105.863	136.621	247.317	207.569
APOB	NM_000384.2
APAF1	XM_011538255.1	20.0957	15.5128	18.8047	12.9369	23.3817	21.458	23.9397	19.2417	17.8697	19.9454	22.1171
ADM	NM_001124.2	362.999	470.079	692.251	531.683	270.308	338.295	377.658	536.281	753.947	350.968	1593.78
ADCY5	NM_001199642.1	4.74472	3.98617	3.61506	2.01267	3.27488	5.54276	3.17213	2.94365	3.54993	3.89949	3.96919
TAF4	NM_003185.3	9.3754	7.38838	6.86557	4.68186	7.46302	7.78234	7.12758	5.61818	5.79554	8.21731	6.77501
SPINT1	XM_011521958.1	3.52013	2.90294	3.52535	2.10325	2.29826	4.60879	3.41587	1.85539	3.01604	2.42084	3.60879
SOX9	NM_000346.3	201.104	162.039	241.295	162.258	143.527	161.653	216.041	156.046	110.746	173.212	119.325
SLC1A1	XM_011518010.1	4.89608	17.7253	8.13535	7.2695	12.5847	9.94644	11.7121	6.89262	2.88694	6.52688	3.23444
SHB	NM_003028.2	17.3142	15.3866	14.9982	14.9876	15.6035	34.1242	22.0518	25.2554	15.6719	21.535	26.9103
IGF2R	NM_000876.3	265.976	187.517	238.884	214.167	221.177	434.919	347.25	234.389	232.1	345.358	357.769
IFIT3	NM_001549.5	47.4612	31.5359	63.4368	39.9784	49.4975	44.4337	69.3175	46.2536	44.0748	57.5493	73.1595
HOXA-AS3	NR_038832.1	7.08067	5.78229	4.02762	4.07226	5.03243	5.91061	6.31779	4.42978	5.68946	5.86986	6.10672
SLC29A2	XR_949900.1	35.4867	40.2204	45.5282	36.6906	28.4661	30.1823	30.1624	34.6512	31.9293	30.407	33.3931
GUCY1A3	NM_001130687.2	26.1521	30.7241	24.1068	90.8095	122.233	67.8183	90.4669	34.6175	27.3611	121.706	36.4161
GTF2B	NM_001514.5	127.053	108.358	160.78	105.191	127.404	104.192	157.185	92.7156	95.3206	163.427	154.089
GPLD1	XM_011514509.1	1.55129		2.00074			1.4104
C17orf67	XM_011524734.1	39.3322	37.6575	41.0006	44.3935	40.759	47.0953	45.7876	34.4143	47.2859	68.697	56.4079
MCC	NM_001085377.1	33.2254	31.7996	22.1553	23.0653	22.9802	41.9918	47.9609	25.8002	32.0607	40.9558	36.9447
LIF	NM_001257135.1	11.6344	9.76237	10.148	8.08575	5.13093	10.179	7.25608	8.03981	9.67444	7.26815	9.57405
LDHA	NR_028500.1	12187.7	13281.6	19845.2	9770.08	10789	11884.2	13498.6	10483.8	10035.5	12426.2	13585.1
IVD	XR_243098.2	75.9421	84.8779	102.027	72.6566	74.5454	74.7385	124.216	81.7911	71.5408	115.032	77.8094
ITGB7	XM_005268852.3	8.88606	2.30616	2.81875		4.61284	16.4391	5.58204	2.87524	4.16058	2.97329	4.71103
BUB1	NM_004336.4	47.0396	55.6557	64.9759	37.4022	42.2487	29.7671	62.9529	34.0205	27.4973	55.9199	22.4177
BRDT	XM_011542036.1
ALDH7A1	NM_001202404.1	12.6094	14.791	10.0726	46.3536	33.5267	35.0481	107.904	22.9135	33.6588	32.0808	66.5328
ATF4	NM_001675.4	23.8732	21.5429	22.2449	13.7264	22.6068	13.2938	16.0116	14.9286	11.4429	29.5152	17.4635
ANPEP	XM_011521473.1	83.65	62.2529	64.7963	62.0029	65.0249	134.615	75.7051	64.9837	92.3959	63.4068	83.4812
ALPL	NM_000478.5	4.88376	4.59015	5.96496	4.93694	4.75843	6.11514	6.11981	3.93537	5.78731	6.00528	4.93118
ACTN3	NR_047663.2	2.481	2.27033	5.16118	1.29847	1.42295	2.52376	1.97879	1.95677	5.24468	3.51841	5.74299
ACP1	NM_001040649.2	360.273	448.036	645.066	382.768	366.195	300.709	555.726	352.982	341.983	493.683	521.016
STXBP3	NM_007269.2	419.392	376.411	485.976	238.519	296.669	275.201	441.327	312.607	233.117	420.738	287.886
SNTB1	NM_021021.3	14.5682	23.4574	20.7419	21.4802	34.1668	20.8535	35.9699	18.7326	15.275	31.9288	14.5947
SNAPC3	XR_929315.1	50.9623	41.2575	50.3567	35.6463	43.6729	37.3699	53.368	35.7715	42.0059	68.3975	57.6674
SRSF6	NR_034009.1	103.596	95.7089	103.61	58.7457	102.261	65.1477	119.886	55.0603	53.4388	96.8319	57.2858
SEMA3F	NM_001318800.1	40.7129	31.996	33.6498	25.4909	26.8847	43.014	35.6721	30.6171	34.4715	33.8334	29.7231
ID1	NM_181353.2	1824.22	1245.7	2099.07	780.819	1029.45	616.006	1160.22	894.394	611.797	1238.81	792.841
HTR2B	NM_000867.4				1.49362	3.35197		3.43455	2.23001	1.52638	14.691	3.82228
HMGCL	NM_000191.2	83.9427	76.4641	106.096	60.7454	81.2001	50.121	85.3421	62.2049	77.0603	111.074	131.571
HLA-DPA1	XM_011514559.1	708.214	563.433	857.872	492.301	454.45	513.476	1706.44	446.099	628.012	647.514	1409.77
GSK3B	NM_001146156.1	91.1183	86.6552	72.7642	73.7701	87.4613	105.401	87.595	63.3169	71.0965	94.5028	79.6393
GRM2	NM_001130063.1	5.05456	3.2541	3.8698	3.29176	3.49633	8.46198	4.25196	5.31943	5.23992	4.35304	4.56412
GNAI1	NM_001256414.1	14.5426	16.9483	21.6888	17.5177	25.2103	13.4152	23.2125	14.1202	14.9828	22.8547	14.2238
GLI4	NM_138465.3	6.78911	5.65503	6.43843	5.19195	5.6439	11.4194	7.93096	7.69816	7.38485	7.1629	6.33434
MAGEB4	NM_002367.3	16.7237	15.171	14.1121	11.631	12.3027	18.6229	18.7746	17.9342	16.775	16.673	14.5249
LAMA4	NM_002290.4	121.842	152.465	52.1576	155.762	280.528	210.885	387.176	110.977	196.236	219.571	290.24
KRT34	XM_011524793.1	3.65231	13.9786	11.2816	9.61985	4.77694	5.58784	3.3192	1.40559	5.9609	5.58894	1.68468
ITGA3	XM_005257308.1	6.43926	7.96681	6.76866	4.00598	4.45798	6.8409	9.25957	5.58351	5.61334	6.70449	4.41696
INSRR	NM_014215.2	6.04819	4.78017	5.22227	3.96129	3.99021	5.92453	4.27152	3.18075	4.52101	4.33008	4.70726
BMP8B	XM_011542023.1	7.13872	3.97644	4.41866	4.0633	3.98765	8.04348	7.01813	5.77918	4.95035	5.70983	5.89342
BHMT	NM_001713.2	3.66106	3.66972	2.81866	1.79974	2.4289	2.63421	3.60708	1.65194	2.77109	2.62638	2.56973
ARVCF	NM_001670.2	3.57864	2.44173	4.02771	1.81505	2.03029	6.73633	4.68507	2.68759	3.27887	4.26798	3.01392
RHOH	NM_001278369.1	3.73353	2.12558	2.98368	2.50239	3.82454	4.65927	4.05053	3.77483	4.18964	2.84508	2.71312
ALDH9A1	XM_011509294.1	523.811	647.655	584.367	455.635	684.759	713.859	884.332	474.266	487.434	799.847	459.011
AK4	NM_001005353.2	220.242	436.749	276.631	317.318	213.892	411.536	263.52	387.326	626.786	295.998	1182.19
ABR	XM_011523815.1	92.5127	70.3703	70.8629	62.0181	64.149	123.559	87.7773	74.404	70.8229	67.5429	71.9846
A2M	XM_006719056.2	28.322	29.3064	18.0837	78.6212	24.8477	88.7492	21.5226	22.0377	34.824	19.4388	35.6887
PHF21A	XM_011520181.1	241.656	212.42	228.728	210.345	207.433	272.708	251.369	252.894	226.996	217.257	235.583
PCDH12	NM_016580.3	10.6976	9.98881	10.5605	7.84587	10.1997	9.4915	8.36271	7.97918	9.96376	10.5429	8.24111
ATF7	XM_005268587.2	4.46167	3.81391	4.50847	2.68861	3.41221	3.6154	3.30789	1.95746	3.51843	3.73654	1.90489
SDS	NM_006843.2	8.23516	6.76691	9.36601	7.59979	8.23727	7.30871	9.6473	8.42051	9.0427	8.85343	6.69826
WASF3	XM_011534890.1	8.00233	9.44762	6.2053	9.52672	12.5207	15.1668	12.1116	6.29739	10.6248	14.5095	6.55468
SLC17A3	NM_001098486.1
USP16	NM_001032410.1	170.228	223.101	289.267	202.362	285.032	191.146	247.366	198.309	193.42	241.862	184.601
NPC2	NM_006432.3	1394.02	1357.4	1520.82	1552.31	2478.4	1194.94	1289.78	1198.7	1635.93	2142.44	1459.8
PGRMC2	NM_006320.4	442.27	461.113	742.103	489.566	498.822	438.114	605.059	465.991	502.54	779.77	668.935
CPQ	XR_428374.1	113.429	120.002	141.633	104.087	150.838	118.91	157.483	106.472	159.442	204.493	201.206
TTC4	NM_001291333.1	41.815	64.476	82.1349	64.9052	67.0049	50.9252	79.3773	44.4338	54.5575	93.508	72.292
TRO	NM_001039705.2
TFAP4	NM_003223.2	6.06097	6.44989	6.52823	4.94583	5.86188	5.03521	5.9683	4.59101	6.29252	4.7142	6.77514
PROSC	NM_007198.3	81.2481	99.7821	158.524	111.339	110.048	59.2477	125.295	73.1203	84.9712	145.231	112.247
NISCH	NM_007184.3	4.2435	2.86682	4.28245	2.54444	3.12449	5.25826	3.62836	3.02629	2.93195	3.58246	4.78075
OASL	NM_001261825.1	138.969	180.175	104.488	123.896	144.44	248.372	288.563	171.068	117.499	213.512	158.728
STC2	NM_003714.2	12.0485	50.0592	19.472	30.8191	37.2009	46.8708	33.9009	40.6654	105.534	35.7735	106.73
NR0B2	NM_021969.2	9.11701	8.07489	9.83939	9.36484	9.5663	11.4837	9.92547	8.3793	9.50857	9.58778	12.3767
SLC25A11	NM_003562.4	257.687	267.873	297.299	261.692	276.743	337.332	314.499	217.938	235.797	303.939	343.337
BAG6	NM_001199697.1	3.04709	2.72151	4.50847	3.36954	4.08615	3.67489	3.42902	1.43054	2.01064	5.05418	4.34002
CXCR4	NM_001008540.1	3.3979	1.48464	2.32359	1.24757	2.67903	3.73487	3.57155	7.18096	1.89208	3.59808	5.74657
WNT9B	XM_011525178.1	23.6439	16.1637	15.6512	17.4336	19.7562	31.0482	25.7304	20.9063	21.2759	19.7153	24.1043
WARS	XM_011537137.1	236.044	404.089	286.992	215.977	263.736	243.566	309.336	197.603	253.129	292.206	229.811
NAIP	NM_004536.2	8.3048	3.76918	7.57928	7.38041	5.41832	5.55178	7.70505	3.61384	3.92373	8.20374	5.95289
MYO9B	NM_001130065.1	84.7061	101.867	91.4982	91.461	99.5716	96.2103	102.143	78.9235	81.9951	102.428	99.9388
MMP1	NM_002421.3	5.9025	5.92619	5.30478	5.07215	12.3168	16.7413	6.3264	21.2467	138.721	12.5245	184.463
KLF3	NM_016531.5	26.1478	24.909	22.0334	23.5398	25.1071	40.2892	29.6659	17.0591	21.3835	32.2937	31.5565
SHISA5	NM_001272082.1	73.9285	95.935	101.026	89.8516	90.0572	84.4018	142.279	77.9132	89.73	138.909	117.635
EBNA1BP2	NM_006824.2	664.362	979.447	1109.92	871.554	1018.04	612.309	1114.5	572.391	784.25	1006.73	1016.94
CBX1	NM_006807.4	414.734	464.154	519.272	444.375	582.974	450.035	672.7	374.67	382.385	733.733	703.049
PLAC1	NM_001316889.1	7.08141	14.7012	18.3167	8.96817	12.9375	10.3421	12.7929	6.95132	11.1195	13.3861	17.0299
STAG3	XM_011515745.1	76.5316	69.676	68.506	61.7899	72.2965	105.421	91.0194	88.2564	84.219	88.7085	95.8733
SPTLC1	XM_011518139.1	76.4127	99.4926	120.528	91.0005	114.299	62.3046	150.602	89.9558	89.2643	143.089	154.813
BATF	NM_006399.3	28.8145	27.9798	26.9446	34.0917	31.1671	33.1498	36.9897	28.6047	27.0108	36.3621	28.9814
BPNT1	XM_011509065.1	53.1803	57.6702	79.7097	59.1117	78.6778	32.9114	80.2393	37.9206	49.7259	67.2106	42.1857
PCGF3	NM_001317836.1	21.1313	17.8415	20.7347	15.8816	24.5906	15.58	25.2615	14.0531	18.2252	24.9491	19.4613
TPM4	NM_001145160.1	1007.19	1229.19	1088.83	994.98	1310.85	727.533	1262.47	674.331	789.819	1343.97	797.275
TNNT3	XM_011520343.1	52.6935	37.648	20.0672	39.6685	53.5971	84.8228	45.6764	47.545	95.6811	85.5384	427.313
VPS72	NM_001271087.1	75.407	88.1076	104.262	67.9582	89.1249	55.5619	104.587	56.3642	56.9559	118.006	85.6921
FAM107A	NM_001282714.1	5.0903	4.92438	4.68789	3.94598	4.10936	6.9806	5.74314	4.66619	5.5187	5.13248	5.66605
PKIG	NM_007066.4	520.988	346.481	383.403	361.905	571.417	418.141	590.042	256.48	352.071	507.502	363.353
CASK	NM_001126054.2	10.8982	9.13145	11.3568	12.6998	15.2782	10.9589	14.4229	8.77795	13.5932	12.2563	11.8656
BHLHE40	NM_003670.2	301.44	436.816	255.972	276.468	322.566	486.366	347.247	303.564	458.848	449.757	567.231
CDC45	NM_001178011.2	80.2244	109.421	107.003	79.9515	98.1193	100.285	129.318	75.5851	73.4068	105.543	103.561
SLC10A3	NM_001142391.2	240.5	294.06	262.64	219.158	309.824	276.186	347.475	180.885	295.217	309.423	293.925
LAPTM5	XM_011542098.1	5.19191	2.42396	3.1343	5.18295	5.54036	23.814	28.7404	16.8387	3.51328	3.80751	3.60169
ZNF202	XM_005271664.1	14.6665	15.9106	18.7005	12.4893	16.5622	11.4506	17.5	10.2311	13.7327	17.3301	19.4651
VEGFC	NM_005429.4	72.1707	62.4365	70.9096	54.402	59.6563	65.3379	85.4584	46.6638	50.1313	81.1044	87.3888
UTY	NR_047647.1	22.7971	16.2437	25.6604	7.56663	17.9381	11.9481	12.9372	7.07042	2.29224	23.7901	8.91286
MYH7	XR_245686.3	15.9577	5.68311	6.85108	4.63981	8.91121	13.7645	7.75941	7.25637	8.84044	8.99922	8.32509
MYB	XR_942444.1	1.95752		2.02235				2.76275		1.90005		1.7615
MGMT	XM_006717863.2	15.6483	14.6385	17.9257	11.7151	13.2144	17.6124	14.8106	10.1283	11.98	17.3888	18.4291
DDX47	NM_016355.3	216.741	365.115	532.467	306.328	303.426	227.493	444.001	224.138	304.379	331.53	528.849
TUBE1	NM_016262.4	51.6921	82.2492	101.643	64.1045	82.7079	50.3237	69.2228	41.5488	58.6318	82.5326	73.31
SUB1	NM_006713.3	191.256	232.955	190.102	176.389	256.164	149.543	250.838	130.607	200.02	236.051	256.919
BRD8	NM_139199.1	1.38621		1.85012						1.66847
CCT8	NM_001282908.1	698.746	1118.48	1746.65	870.441	1166.9	1005.97	1355.77	973.91	1082.75	1131.23	1140.17
CXCR6	NM_006564.1	13.8899	10.9817	11.5434	9.93483	22.4465	17.0917	26.0441	14.5286	14.4276	19.64	14.4514
APPBP2	XM_011524199.1	27.5001	24.1247	32.9824	18.8263	28.6053	16.019	37.086	17.1117	17.7097	24.3625	14.7449
CCDC73	XM_011520139.1	1315.51	1565.36	2124.01	1382.64	1710.38	1521.72	1791.36	1050.2	1566.53	1753.77	1644.28
KATNB1	XM_006721123.2	37.5079	45.491	48.9	32.2781	33.1035	55.0222	49.7433	38.9657	36.517	45.0266	37.2419
LOC105375403	XR_927752.1	6.15691	5.18523	9.65996	4.74186	6.39336	5.02349	9.69624	4.83667	6.93724	9.31722	10.3892
TMF1	NM_007114.2	62.0819	58.0503	70.4968	41.6263	56.5464	49.5278	65.8561	42.6872	64.9897	66.8651	65.4833
TLE4	XM_011518972.1	10.538	10.2416	11.2133	8.44026	15.5904	19.52	17.7923	7.91008	8.56398	19.6191	8.9827
TBX1	XM_006724312.1	3.98392	2.86513	3.14888	1.96793	2.56243	3.88506	3.50441	2.29718	2.7239	2.14931	2.63976
PTPRT	NM_007050.5	1.46937		1.12192
-	-	1.54821					1.59347	1.20307		1.34443	10.2185
CAMK1	NM_003656.4	492.617	436.307	482.855	382.739	456.346	615.404	675.31	512.207	497.948	538.166	472.447
ENC1	NR_046318.1	283.005	270.518	308.051	226.018	307.387	328.297	517.358	236.561	329.345	677.251	526.645
C21orf33	NM_198155.4	120.652	162.474	231.867	133.959	159.952	142.346	273.219	123.576	182.974	177.08	244.736
ST8SIA2	NM_006011.3
ZNF146	NM_001099639.1	261.953	282.221	222.474	222.593	231.482	210.011	253.963	168.426	190.983	268.326	253.063
ZNF69	NM_021915.2	62.8414	52.2632	59.3007	47.9631	51.9453	50.459	56.8972	37.8689	40.7954	66.0143	50.072
UQCRB	NR_045639.1	13.0975	10.8728	12.0172	7.4735	14.1505	9.83549	15.1673	8.0992	11.4692	15.1827	13.8636
UCP2	NM_003355.2	64.0846	33.9721	25.5634	28.9701	50.55	69.4608	50.2898	30.1675	38.2672	53.187	45.4217
MUC2	NM_002457.3
MSX1	NM_002448.3	161.459	136.288	134.247	134.646	141.612	143.044	118.752	85.3209	161.897	253.373	160.05
ME2	NM_001168335.1	73.5192	95.0399	95.656	67.0823	71.4754	55.393	88.5245	65.4165	80.9321	104.603	84.2851
HSD17B12	XM_011520156.1	374.641	492.901	571.019	315.028	432.916	272.053	430.463	333.403	355.781	531.431	438.436
RPL26L1	NM_001317982.1	868.787	889.501	1212.66	772.892	976.994	694.922	1171.63	531.714	692.825	1088.77	856.788
EDDM3A	NM_006683.4	16.4091	14.0236	14.4135	10.9373	12.3875	14.0839	15.963	14.2058	17.2517	16.5468	11.8553
PGRMC1	NM_001282621.1	850.433	952.753	1216.1	790.255	1183.52	947.252	1194.43	758.449	1197.02	1391.67	1363.08
NPRL2	NM_006545.4	142.302	130.827	175.74	113.497	134.839	111.25	140.912	82.0998	123.409	181.949	173.017
IVNS1ABP	XM_005244843.2	154.002	157.319	176.666	124.578	135.779	143.518	168.33	110.96	141.33	132.624	170.442
CLEC10A	XM_005256412.1			1.12894				1.30428		2.41041	1.32396	3.52839
N4BP2L2	XM_011534873.1	15.5325	9.61791	12.6557	10.6134	12.2951	11.1448	12.0575	9.49229	11.8985	16.3486	14.3673
VIM	NG_012413.1	13.3929	10.6567	13.3766	9.866	10.0404	23.0526	12.5764	11.1149	12.0457	14.2893	13.8563
SLC25A25	XM_005251688.1	7.34218	6.18846	6.86548	3.47166	5.85073	6.21707	7.48568	5.73673	6.50315	7.28281	6.7752
TIAM1	NM_003253.2	4.34347	1.98138	3.05899	1.87495	2.30942	5.34946	3.794	2.05105	3.84747	3.05159	1.24376
TGFBI	NM_000358.2	732.889	516.836	396.683	542.347	704.245	575.533	1043.17	723.338	1241.86	1505.01	1486.95
SYK	XM_011518947.1	3.18165	1.97279	2.17297	1.968	2.13928	3.50814	2.42088	2.21182	3.60034	3.03304	3.75206
CYB561D2	NM_001291284.1	158.387	173.16	176.429	145.318	184.952	144.816	171.653	124.071	144.064	189.006	172.352
RAPSN	NG_008312.1	483.688	416.84	418.27	383.834	406.793	559.576	538.921	490.55	526.644	510.952	457.979
GPR65	NM_003608.3	6.91538	1.67467	1.13641		5.43617	7.87476	3.75675	1.77004	3.28967	4.11235	2.20229
DOC2B	XM_011535363.1	5.93829	5.70089	5.07165	1.99488	4.09185	7.61296	5.94874	3.72539	5.07906	4.768	5.1517
FOSL1	NR_125339.1	104.684	127.286	125.723	102.018	92.7767	100.635	124.183	108.415	137.803	111.126	89.8131
TUSC3	XM_011544654.1	5.06047	15.3591	10.1693	13.9125	6.57912	16.4986	34.051	7.2828	10.398	18.4976	41.0732
CNBP	NM_001127194.1	2271.49	2613.07	2532.18	2060.03	2880.17	2493.36	2930.16	1506.63	1681.5	2694.06	1813.34
YY1	NM_003403.4	777.037	769.686	616.795	694.481	819.291	826.791	872.827	504.031	691.444	967.371	673.949
UBE2D1	NM_001204880.1	163.499	201.171	203.988	179.644	189.197	139.587	222.876	126.505	192.071	242.855	218.198
-	-	3.83941	2.43228	3.53975	2.36725	3.36569	3.75658	3.2266		2.51044	3.04231	2.56621
MPV17	NM_002437.4	332.266	354.596	403.102	268.952	316.732	362.699	386.541	260.257	292.646	389.074	342.26
MN1	NM_002430.2	2.80148		2.08325			1.85264	2.20396	1.74531	2.29442	1.92677	1.75792
MATN2	XM_005250920.1	32.0115	15.2874	5.4089	40.3049	75.3	52.5912	127.142	30.2092	65.2031	57.5071	30.3809
DDX59	NM_001031725.5	84.1954	81.3193	85.1448	65.2512	79.6031	55.3586	61.4703	44.6913	63.6824	57.7441	51.5447
CLPTM1L	NM_030782.4	747.244	904.528	892.66	804.124	808.216	614.948	697.283	505.82	711.045	820.496	465.285
TAS1R2	NM_152232.2	3.3875	2.28006	3.22402	1.81501	2.70803	3.53107	1.57937		2.62128	1.64002	2.9371
UXS1	NR_045607.1	98.4769	99.2019	93.5181	86.7054	103.197	90.9693	111.848	75.8138	98.4175	116.741	66.5892
MAP3K19	NM_001282883.1	2.20671	2.39673	3.2995	1.35841	2.33363	3.28196	2.94389		2.65279	1.95803	1.9748
CCDC102B	NM_001093729.1	17.5875	34.1816	44.6813	34.9832	33.9364	5.67927	30.9509	12.9398	13.0956	17.7115	15.8472
MOB3B	NM_024761.4
KLHL24	NM_017644.3	44.5783	33.3062	47.3324	48.5575	44.1824	37.063	37.3461	34.2686	45.5545	59.7685	49.26
TRIM44	XM_006718254.1	21.4844	27.4028	26.6291	24.9987	26.1653	12.6124	31.0435	22.2484	21.4575	36.8455	24.6254
CYTL1	NM_018659.2				9.56884		6.31212	4.22023	6.46686	5.34253	3.10539	11.7958
GPR88	NM_022049.2						3.18536			4.97144	1.30238
MRPS33	NM_053035.2	399.815	518.439	682.335	502.854	533.836	481.763	574.209	377.717	532.611	593.991	744.419
ERGIC3	NM_015966.2	918.815	1049.85	1585.58	1129.67	1045.52	1156.81	1461.08	876.675	1004.09	1526.23	1551.61
CARKD	NR_040104.1	49.4052	51.4386	67.0567	53.7899	48.8864	55.1962	95.0538	45.3433	46.8781	86.945	50.74
GPRC5D	XM_011520746.1	4.77788	4.59988	5.55943	4.26744	4.75909	8.42108	5.13713	4.752	5.10298	5.01795	6.03694
LRRC59	NM_018509.3	237.216	352.968	414.467	396.665	373.36	298.92	533.954	244.347	308.467	551.796	368.451
SBNO1	XM_011538535.1	471.081	367.177	503.599	491.658	452.318	777.325	566.34	357.066	492.461	640.866	779.874
NUDT11	NM_018159.3				3.86826	1.47873		1.70333		3.47098		3.01053
RMND1	NM_001271937.1	102.91	178.489	248.086	147.776	136.386	119.891	182.317	116.951	146.089	163.871	237
HRASLS2	XM_011545120.1	8.22875	7.96653	21.6961	7.36514	7.07366	5.4477	8.29693	8.93895	7.0504	8.61802	8.46867
ADGRL3	NM_015236.4										23.6158
CAMTA1	NM_015215.3	24.1866
FSTL4	NM_015082.1
MYCBP2	XM_006719789.1	130.322	113.764	108.137	97.5545	122.137	178.011	155.759	82.4967	92.2829	147.498	91.3669
CEP164	XM_011542688.1			3.45724				6.08537
ENPP4	NM_014936.4	14.1916	23.3574	34.6791	18.0879	28.4973	19.5258	21.7935	21.3321	20.3495	28.1916	15.9873
MED25	NM_030973.3	12.6034	9.23895	8.95327	8.96807	10.8246	16.0658	10.7766	9.91566	9.34282	12.1178	13.5697
ITIH5	XM_011519713.1	4.31006	4.20231	4.68051	3.27394	4.13737	12.6592	7.59967	4.06364	5.38458	5.11394	4.26301
SLC19A3	NM_025243.3	2.56461	3.20909		2.09425	4.41749		3.93653		2.42918	3.79727	1.38715
GPR157	XM_005263496.3	6.5527	5.31249	6.70766	4.25852	5.83188	7.8438	6.33501	3.98777	5.29251	7.18985	7.8037
PCNX2	NM_014801.3	10.4444	13.0493	9.49493	7.49146	11.2541	10.0671	15.4742	9.02476	8.9482	13.5148	11.8623
ZNF665	NM_024733.3	4.07156	4.77962	4.35767	2.18734	5.70893	6.08104	6.3323	4.36068	3.90007	6.33462	5.37216
ISOC2	NM_001136201.1	242.087	270.99	277.898	253.321	325.95	155.173	303.829	173.516	233.157	262.564	318.035
MANSC1	NM_018050.2	6.12823	5.64699	4.44018	3.64896	5.23637	6.70291	7.89788	3.26611	5.01349	5.78218	7.35933
MXRA8	NM_001282582.1	10.0586	9.77379	8.30038	4.41158	25.5356	23.8625	44.4159	15.2007	11.8325	42.6849	9.65451
CSNK1G1	NM_022048.3	47.5659	42.3857	40.2578	39.4263	51.7701	47.3114	56.8031	34.7952	42.1642	66.8269	61.2151
FXYD5	NR_028406.1	511.547	800.262	1184.8	539.091	547.781	353.042	576.862	416.192	506.968	582.449	765.372
FAM49B	XM_005250966.2	158.276	137.828	131.897	101.487	176.264	206.562	202.509	86.0978	136.065	172.127	192.343
SCLY	NM_016510.5	202.761	342.31	817.753	269.438	217.171	193.517	409.221	248.075	296.241	256.353	514.638
NBPF3	XM_006710958.1	63.6104	52.5149	51.3255	46.6635	57.3933	54.3296	65.7129	46.2283	43.0067	66.1837	59.0074
ABHD10	NR_073571.1	67.4576	85.7703	97.332	71.2464	96.1129	57.9259	117.728	60.2788	69.8701	108.51	102.906
AGPAT5	XM_011534751.1	127.428	123.25	147.424	92.8919	120.87	120.338	143.137	95.4366	98.0747	135.744	113.133
MRPS18A	XM_006715134.1	144.116	190.687	255.081	166.612	227.568	118.056	222.666	127.918	145.165	207.136	205.127
CDCA8	NM_018101.3	288.544	371.063	374.205	315.4	402.916	280.605	484.954	237.889	205.911	418.235	303.504
TXNL4B	NM_001142318.1	34.8102	29.3084	29.7753	24.2476	26.4138	39.7183	38.6511	30.9643	30.2002	37.0191	39.6699
-	-	76.3618	60.2167	57.6861	52.3067	59.9363	142.864	81.9142	64.5831	81.8474	75.6613	82.7391
PHLPP1	NM_194449.3	24.8385	26.2812	34.507	24.6416	31.3975	25.2979	40.0824	22.0045	27.2474	32.6895	38.1936
TBC1D1	NM_001253914.1	31.5827	35.6613	42.841	37.8346	38.802	41.5655	46.7572	23.0823	27.884	35.5312	31.1857
ZHX3	NM_015035.3	29.0151	23.8011	27.2747	18.445	22.9123	33.3151	32.5581	20.9494	23.7473	30.7891	38.1306
KDM4B	NM_015015.2	8.37444	6.08011	7.32455	6.06569	6.89617	11.4788	8.86605	7.80948	9.49828	10.606	10.4593
AAK1	NM_014911.3	132.562	145.193	156.827	109.24	127.908	124.295	207.745	121.386	133.874	133.987	184.615
PHLDA1	NM_007350.3	20.0348	23.4393	27.7771	17.4247	14.5166	15.548	24.8989	21.536	19.5467	22.6773	25.3637
TSPAN14	XM_006717992.2	7.10175	5.94482	5.32647	5.81054	9.67719	5.298	11.4824	10.2806	8.73757	10.5977	11.4948
WNT10A	NM_025216.2	5.11306	3.77722	4.41875	4.27633	12.5503	26.9759	12.1057	24.4438	62.0851	89.0802	115.847
ITPKC	NM_025194.2	31.7009	29.0361	43.494	27.2649	34.0425	36.9248	38.1264	20.8389	30.2211	36.8206	45.1353
DNAJC22	XM_005269157.2	93.7513	84.4715	134.412	85.5588	123.658	99.5623	123.802	76.993	69.5072	127.475	84.52
TNIP3	NM_001244764.1					1.97964	6.27974	4.15899	1.32001	9.78799	5.16528	7.87719
KCTD17	NM_024681.3	88.6544	87.7862	84.7034	70.3754	84.4024	98.7924	89.3915	62.1205	63.8566	89.5328	79.7932
MIR4739	NR_039893.1	61.9443	52.7152	50.0555	45.081	49.2691	101.455	67.7929	65.2209	71.5197	66.2962	61.3657
SDK2	XM_011524915.1	1.46534	2.18892	2.80434		1.38379		2.07729		1.51044
HMGCLL1	XM_011514701.1	1.99569		1.20434		1.93312
TM6SF2	NM_001001524.2	9.07128	4.1209	6.12279	5.41397	6.84262	13.0164	8.59784	5.85629	6.73974	6.4266	7.36643
RAB8B	XM_006720569.2	8.9195	15.153	15.4716	11.9587	10.8246	10.7207	21.7536	12.9745	22.6547	16.6276	14.1504
RTCB	NM_014306.4	882.141	1181.77	1321.46	835.955	1120.06	699.534	1242.39	719.582	776.922	1145.89	757.902
FAM8A1	NM_016255.2	139.345	119.514	165.781	95.5929	128.666	130.611	207.513	94.2376	116.006	135.347	141.909
TRMT1	NM_017722.3	132.223	154.486	177.1	110.907	135.752	93.8391	126.659	108.941	115.674	143.116	117.131
TBC1D19	NM_001292054.1	93.3578	98.3451	107.724	70.3727	97.6693	112.937	113.228	77.4365	88.8883	115.216	81.8569
TMEM100	NM_018286.2	289.244	431.157	535.732	243.113	530.978	153.887	340.373	228.47	256.998	273.347	219.934
BSDC1	XM_005270986.3	83.2958	58.0681	69.6325	56.8609	68.383	70.9178	70.1074	46.6454	45.2955	105.284	77.5995
IFT57	NM_018010.3	23.5556	18.5727	24.0387	15.7043	21.7923	21.4327	28.8933	18.1723	20.6097	23.3635	23.0059
RNF43	XM_011524956.1	6.73225	6.29737	6.12999	4.40265	5.07069	9.07465	6.13849	6.08639	6.97685	4.40449	5.82
SESN1	NG_029518.1	68.9498	64.4494	63.3183	47.0894	58.7915	62.5211	82.0877	69.0855	80.8787	76.0967	64.7349
MDN1	NM_014611.2	23.454	29.3431	23.723	19.4932	21.0359	26.215	33.9626	20.575	20.8889	28.2528	22.9954
SLC35D1	NM_015139.2	15.1168	18.2218	18.7902	16.5332	21.1939	19.8101	32.042	16.8045	18.7412	33.8842	20.1334
PLCH1	NM_001130960.1	97.1015	74.1718	89.9593	69.5742	85.1336	123.289	103.912	88.0881	86.5242	88.8522	78.9713
CNNM2	NG_042272.1
EXOSC8	XR_429212.1	421.509	541.98	670.704	388.252	492.605	320.456	540.438	311.832	365.264	473.69	492.201
RBPJL	NM_001281449.1	18.2505	14.5207	16.0494	12.9369	15.3734	20.442	16.923	17.4585	17.2886	16.4841	15.4064
GDPD5	XM_011545287.1	5.62632	4.44652	3.85539	2.96157	4.40378	8.60267	3.83262	1.98342	3.584	4.71849	3.16799
ACSF2	XR_934565.1	43.0934	31.7971	35.1062	23.9415	40.6428	50.7742	58.045	32.2802	35.5985	44.597	35.7584
KIAA0226L	NM_001286766.1	11.8765	9.67236	12.1139	9.08542	9.66224	13.6021	13.6671	10.3148	12.596	11.1139	10.9843
GGNBP2	XM_011525266.1	287.366	277.239	299.523	197.112	304.788	263.655	313.424	174.284	207.31	280.561	258.311
BORA	XM_006719868.2	82.8154	82.8376	103.692	57.7103	77.6419	58.4205	115.903	47.8673	48.2231	105.841	53.8259
ZNF329	NM_024620.3	27.8012	26.0659	28.394	23.0743	23.7386	28.9609	28.0807	21.5697	25.4341	25.0636	27.722
LOC101928659	NR_135180.1	26.2042	33.856	46.0157	15.1495	22.2559	22.7191	20.3433	16.2875	21.2912	30.4741	22.1133
FAM64A	NM_019013.2	116.568	143.798	155.632	88.9334	114.371	70.9977	106.043	73.1223	61.2425	130.391	86.4372
ATAD2B	NR_125717.1	22.2926	18.0748	16.7775	17.3979	18.2315	22.4876	18.9275	15.2153	17.2043	17.9403	19.0172
WBP11	NM_016312.2	49.25	81.1129	88.9366	55.3777	53.753	57.4633	78.8013	43.1217	56.5641	60.9259	64.672
LSM8	NM_016200.4	817.996	1031.88	1253.39	827.036	1087.31	511.987	918.991	515.489	708.166	876.911	992.057
ATP6V1D	NM_015994.3	1126.45	1420.38	1339.35	1241.22	1387.6	988.365	1298.59	862.332	1060.2	1651.6	1395.33
TAOK3	XM_011538440.1	106.654	110.163	173.885	123.239	136.119	122.848	129.523	115.467	142.893	235.365	219.518
PLXNA3	NM_017514.4	3.39954	3.11879	2.90837	2.42719	1.72059	4.39647	3.63697	2.32991	4.36323	5.03123	4.41338
CCDC25	XR_949432.1	35.0009	34.724	48.3081	28.9637	36.893	38.3446	45.1388	23.778	29.7161	37.5925	31.8506
RAVER2	XM_006710738.2	16.6986	17.4995	17.4016	12.4804	14.2777	12.4335	13.6099	10.7321	12.8435	22.4696	13.9333
SUSD4	NM_001037175.2	6.81989	4.50042	4.98904	4.08122	4.70108	9.7251	6.70135	5.16861	6.91346	5.54247	7.65692
SLC35A5	NM_017945.3	153.091	158.006	164.221	134.204	163.748	135.534	179.204	132.401	153.31	194.229	149.862
WDR55	NM_017706.4	102.617	148.24	148.166	107.629	119.857	128.431	138.048	82.5751	106.423	138.899	87.2488
-	-	13.3894	11.5591	11.1309	10.9704	10.0452	19.0529	13.1638	12.7359	12.1855	13.3259	14.3708
FRMD4B	NM_015123.2
ATG2A	XM_011544868.1		1.28656	1.85732
POMZP3	NM_152992.2	14.6741	13.3921	16.4404	9.90805	13.1321	11.8187	14.3712	9.49251	10.677	14.7286	11.124
NCBP2	NM_001042540.1	924.014	1053.41	1077.7	868.858	907.201	901.991	1252.67	638.253	741.861	1045.36	1052.1
PRR4	NM_007244.2	23.4592	41.7809	88.5387	21.6459	22.89	25.9607	36.8369	23.752	18.9915	19.4178	26.3188
GPR176	XM_011521169.1	6.7576	5.07829	7.42884	4.05445	4.37767	6.50911	8.18293	4.58254	5.73987	6.74461	6.77878
ARMCX3	NG_013222.1	7.78251	6.47656	7.49668	6.40483	7.39832	6.48519	5.65779	6.16958	7.8529	6.41098	5.2988
CUEDC1	XM_011524812.1	34.8138	31.8521	47.1814	33.746	38.9702	33.7126	39.5462	36.4354	36.177	34.8742	29.7128
-	-	2.34883						1.10322
NUP133	NG_011969.1	17.8138	14.1864	14.6608	14.3628	16.1346	17.2206	17.9735	17.1619	16.9911	17.2015	15.6935
GDPD1	NM_182569.3	4.22197	4.84324	11.3177	3.91924	5.28165	2.85456	5.36954	2.84011	3.56073	3.65383	2.27584
KANSL1	XM_011524632.1	47.5941	34.7678	37.8936	40.3954	37.5686	62.1043	44.0109	47.3491	48.5204	43.1347	45.639
KANK3	NM_198471.2	6.63467	4.05783	5.16838	7.14322	5.28132	6.39185	5.87878	3.68078	6.49003	4.15883	7.88417
OR4S1	NM_001004725.1	3.65231	2.0089	2.56383	1.28066	2.71439	3.48741	2.80579	1.62598	2.20518	2.75213	3.53537
PHACTR1	XM_005248937.2									1.61048	1.38703
SPATS1	-
STRA13	XM_005256339.2	565.14	764.861	1203.08	833.58	903.594	550.531	962.097	516.655	691.088	830.819	893.464
APLF	NM_173545.2	5.72061	4.73433	4.34335	3.48687	5.15514	3.90965	5.6846	3.08647	5.10298	7.3113	4.85091
GUCD1	NR_104286.1	286.035	356.031	467.189	326.525	354.04	360.159	417.612	248.993	313.768	407.09	393.347
OR2W3	NM_001001957.2	11.628	9.97936	10.4171	10.1542	12.2836	12.931	12.1814	9.9588	10.1561	11.2606	15.0321
ATXN1L	NM_001137675.3	96.616	114.061	124.748	116.362	115.29	170.752	159.191	81.6755	102.091	159.546	159.322
TMSB15A	NM_021992.2	156.242	160.676	130.656	162.237	120.253	77.9953	139.694	84.0959	151.817	140.294	163.007
DPY19L4	XM_011516986.1	66.0063	66.9122	86.7838	77.4441	74.0229	79.3152	115.855	51.7833	69.5804	106.252	108.556
SPSB4	NM_080862.2	8.26737	5.89008	7.90933	7.48246	7.78834	8.12732	8.32583	6.83277	8.1979	8.11508	7.9471
ZC3HAV1L	NM_080660.3	36.6504	22.2111	25.2013	24.0231	31.9055	54.7969	35.6222	26.2583	32.142	29.4104	40.3346
ABCC10	NM_033450.2	57.6829	22.8979	25.4953	23.9567	30.3065	128.78	33.7329	20.585	45.9753	29.3071	49.5577
CCDC65	NM_033124.4
CCDC142	NM_032779.3	9.08196	6.55797	8.39	8.04997	8.09167	8.62856	11.1601	6.81652	6.52192	16.4387	10.8372
MPV17L2	NM_032683.2	59.2152	65.0106	82.8951	64.686	65.0613	74.3996	66.8629	50.7543	56.9205	73.7824	71.5957
RPAIN	NR_027685.1	413.813	473.126	730.475	519.617	552.088	419.939	455.902	346.151	381.356	574.996	645.752
LRRC8C	XM_011542285.1	16.4449	14.7546	14.6753	12.664	14.3793	18.4885	17.312	17.3738	14.3301	17.2225	17.6104
INTS9	XM_011544576.1	16.6939	20.9831	30.0155	20.1895	21.0783	14.8382	29.6935	11.9634	16.0723	32.2761	21.2317
RP11-96L14.7	-	8.52178	8.23769	8.3146	7.33829	7.84312	10.4467	10.142	7.10408	8.67675	9.67438	10.7496
-	-	24.0615	22.7173	24.6019	21.3514	24.2091	31.2239	29.0685	25.0008	27.1816	26.9577	34.7438
SDK1	NM_152744.3	6.70362	6.92831	9.78577	4.90378	7.40501	8.60954	9.61459	5.91499	6.7796	6.40697	9.94501
EIF1	NM_005801.3	1322.29	1855.37	1666.98	1180.03	1433.12	1203.74	1554.7	1124.41	1855.98	1680.1	2232.33
FAM169B	NM_182562.2
KCNRG	NM_199464.2	7.37201	7.72148	12.964	6.15864	9.98243	4.45695	7.24919	2.68804	3.91344	6.44182	8.83943
MYADML2	NM_001145113.2	2.82186						1.06326		1.25276	2.93803	2.34939
TMEM256	NM_152766.3	841.201	793.751	769.117	732.583	917.103	824.66	739.215	502.987	655.32	889.388	921.635
ADGRG5	XM_006721169.2	5.78503	2.84763	5.47701	2.6375	4.67464	5.7668	5.09445	3.69049	2.48692	4.34571	5.15535
HEPACAM	XM_005271449.1
C1orf168	NM_001004303.4	3.35007				2.28488	5.70681	1.13593		2.2237	7.49956	1.2437
CASP16P	NR_132322.1	65.6541	55.5115	62.0625	55.9452	59.7869	86.3047	72.9658	65.1719	68.9453	65.5488	74.9996
FCRL5	NM_031281.2	6.03398	3.86781	4.20002	3.84403	4.48377	5.26826	5.40815	3.73262	3.90007	5.42794	7.29313
HMX3	NM_001105574.1	2.27635	1.56604	1.69221		1.31842	2.22803	1.85619		1.11285	2.38032	1.90854
ZNF680	NM_001130022.1	4.96975	4.50987	3.7872	3.96387	3.89014	3.16832	4.16441	3.29037	5.75825	4.8546	8.77305
RP11-321E2.5	-	3.41187	1.63912	2.65372	2.23197	2.15044	4.22169	3.25206		2.07878	3.55756	3.30799
CRIPAK	NM_175918.3	9.48888	8.51689	9.83227	8.0945	9.88559	10.838	12.6019	10.2556	9.65374	11.8669	13.4122
YTHDC1	NM_133370.2	121.723	99.5628	124.048	91.7187	115.737	123.681	141.14	86.4564	94.364	155.534	142.64
ZNF502	NM_001282880.1
EAF1	NM_033083.6	3.37801	3.36273	5.96496	4.47779	4.42898	3.40038	7.82348	2.92616	4.12907	5.24106	4.26653
KRTAP4-5	NM_033188.3
LOXL3	NM_001289165.1	24.062	42.4307	50.0194	49.9054	81.7765	73.2943	113.037	49.9408	73.2677	73.7081	128.939
MFSD14B	XM_005252277.1	291.715	262.513	222.151	219.498	313.069	401.233	400.07	187.042	233.095	361.65	244.001
MYL5	NM_002477.1	3.41544	2.11697	2.97657	1.71554	3.44121	3.86703	3.15085	3.35077	2.61846	2.93168	3.15731
ACAD11	NR_132426.1	2.01722	3.15548	3.62946	2.29842	3.62986		5.35134	2.24796	2.59994	4.70922	3.2379
POLR3B	NM_001160708.1	23.0025	27.5289	22.9196	22.8282	24.0107	26.9058	35.3171	25.6218	20.7677	27.6197	23.6704
HGC6.3	NM_001129895.2			1.28676			1.51865	1.63656
-	-	6.43166	4.75295	5.71743	4.52245	5.79272	7.55782	8.29411	6.06798	7.1192	7.74522	8.10111
LINC01014	NR_046786.1	2.74133	2.26116	1.43027		1.41436	2.03203	2.30517	1.26108		1.18453	1.24012
RP11-143I21.1	-	19.4628	19.4309	23.4395	16.3559	16.1388	19.0083	21.085	19.4293	18.9885	20.9248	19.0134
B4GALNT3	NM_173593.3	19.6312	17.9059	18.0621	16.2961	16.4937	23.2464	19.5477	16.7366	16.5827	19.4199	22.4915
-	-	6.19956	5.85425	5.07156	4.91274	4.93782	6.79049	5.90288	5.51611	5.51612	5.84096	5.52234
SFTA3	NM_001101341.1	2.07572		2.57832							1.29603
IL27	XM_011545780.1	5.02304	4.02228	5.31198	3.69094	4.69439	5.75508	7.4371	4.3442	6.5088	7.0597	4.63755
RTKN2	XM_011539462.1	33.7668	39.0558	43.6372	35.7775	40.1801	29.4846	57.8436	34.704	25.5498	48.0103	28.453
USF3	NM_001009899.3	5.06922	6.6577	6.52094	4.27637	4.93146	5.42011	6.46758	4.59124	6.00295	6.53713	6.26098
DCP1B	XM_011520928.1	16.6166	22.1847	42.3817	17.8901	17.665	12.4362	30.8338	14.8508	22.8206	24.3117	35.9753
-	-	2.95995	3.34467	3.62226	2.26523	1.91527	2.17124	2.64469	2.38152	2.72132	2.92086	2.71658
TRIM7	NM_203296.1	11.9087	10.9817	10.6647	9.18751	12.1444	12.7728	11.5238	6.74912	10.3508	11.8728	15.1056
LOC339803	NR_036496.1	171.761	169.882	239.482	155.942	213.003	129.183	222.586	123.685	145.07	190.315	184.615
ZNF546	NM_001297763.1	10.9778	7.76901	8.87085	4.36047	7.33428	6.09809	6.84978	4.85338	8.14273	8.32989	4.63044
IAH1	NM_001039613.1	1028.91	1031	1207.92	785.883	1104.16	761.785	1211.02	659.537	864.402	1194.12	1023.82
HMGN2P36	-	20.3219	15.3236	16.0421	21.8883	13.7117	15.5342	19.2784	17.0343	25.2126	17.082	20.9308
TMEM67	XR_428387.1	34.4933	32.4394	31.8703	19.8924	27.2343	31.7926	38.5966	19.9987	22.4994	27.7923	21.5222
IL33	XM_011518061.1	3.01324	3.2627	2.57823	4.76599	2.77017	5.53006	3.90664	2.38253	7.99821	12.3386	6.7752
ARHGAP19	NM_001204300.1	4.36693	3.0824	4.02042	1.79074	2.7453	5.19975	4.66233	1.59256	4.19504	5.06248	2.56954
TNS4	XM_005257744.1							1.36282
NT5C1A	NM_032526.2	7.39666	4.89714	7.10582	4.04807	4.96683	8.41624	6.52611	4.06341	4.27656	6.49563	5.44552
FAM120B	XM_011536185.1	6.65053	6.87526	9.1864	4.52242	7.74594	4.8297	10.3331	4.25884	5.62388	9.00809	5.66247
KIRREL2	NM_032123.6	2.31542	1.57521	2.4277			1.37164	1.04051		1.92898
RP11-368M16.7	-
BTBD2	NM_017797.3	37.3854	36.1308	38.4392	26.5022	31.9902	36.8329	40.848	35.9004	35.3348	40.9441	32.6619
RP11-626H12.1	-	83.3752	83.9103	74.0559	74.9613	82.4795	108.857	131.312	97.9718	111.761	117.228	90.8843
TMEM170B	XR_925986.1			1.84292				1.18033		1.37118
RP11-223J15.2	-	7.17496	1.79191	3.22411		2.94286	9.86941	3.0269	2.02463	5.41608	3.54428	3.30787
CCDC175	XM_011537130.1					3.11143		1.68919			3.24482
HS6ST3	NM_153456.3	1.5577
ALS2CL	NR_033815.1	23.4632	16.2893	14.9085	14.4979	16.3143	33.0813	21.5666	20.4244	20.1673	21.9798	23.4397
RSPH10B2	XM_005249834.3
ATXN7L1	XR_927412.1
SUSD3	XM_011518362.1	8.37728	6.03371	6.1155	5.30931	5.79751	12.7431	7.43846	7.46175	9.98511	6.56798	8.6924
STK32A	NM_001287740.1	8.19728	8.97641	12.8959	11.1566	9.15654	14.3586	13.2051	8.09874	12.3827	10.5903	11.9394
ADAMTS18	XM_006721158.2	1.79029	1.64801	3.46435			3.79534	1.53216	1.37139	1.93734	2.13563	2.49605
SPIN3	NM_001010862.2	3.07458	2.62205	1.93263	2.02804		1.83994	2.97697		2.5161	3.1881	1.68462
CLPB	XM_011545289.1	1.93554	1.4663	2.72903		1.26397	1.47038	2.16989		1.27886	1.51816	1.75792
FAM19A2	XM_011538275.1
S100A7A	NM_176823.3	19.3482	9.50122	9.10398	6.55782	10.2001	30.7234	12.9014	11.0965	14.6435	12.1168	14.745
C1orf167	NM_001010881.1	2.54473	2.46008	3.1343		2.0131	1.81872	1.93747	2.31389	1.62102	1.88265	1.5411
ZNF283	NM_181845.1	4.95221	2.77624	4.11742	2.83526	5.98583	2.8848	3.32646	2.20335	3.2817	6.02492	4.27005
MCFD2	NM_001171511.2	1118.66	1567.57	1655.4	939.238	832.634	1282.77	1633.32	935.066	914.451	919.45	904.081
UBE3D	XR_942622.1	8.3311	9.29313	12.0996	8.17622	10.7338	7.20144	9.85426	5.71132	7.63752	10.6202	9.50767
MASTL	XM_011519751.1	36.5282	42.2241	37.8325	24.5663	31.8105	36.0418	44.7981	26.3205	29.6133	33.1031	22.6349
CEP89	NM_032816.4	61.0473	70.2089	64.9615	48.2512	53.8211	49.2847	57.2543	35.4506	50.1151	53.3864	59.819
MSANTD4	XM_011543022.1	50.0797	53.2095	43.1638	43.1119	49.7792	55.3167	63.6904	37.2407	51.6472	65.7187	42.4026
NAA38	XM_011524037.1	1471.24	1389.53	1778.9	1169.99	1437.1	1398.52	1415.75	1012.58	1522.33	1484.65	1659.43
TSPAN10	NR_110866.1	125.904	111.37	111.667	76.3552	113.369	67.6359	112.612	57.477	75.6987	97.5115	69.1709
CRISPLD2	XM_005256190.1	6.26325	13.6714	7.48957	32.1009	10.9001	8.63511	6.58058	5.78696	2.94751	8.55203	3.53178
FAM46A	NM_017633.2	72.2567	52.2979	84.9509	50.2152	52.1989	45.7695	59.4736	50.2799	56.1532	59.4608	76.917
ABCA4	NM_000350.2	36.5441	7.24419	9.59194	8.30495	8.92393	68.072	11.8233	9.72045	18.0777	9.26302	16.2145
WNT5A	NG_031992.1	190.231	181.256	225.244	289.172	236.202	163.22	242.655	158.18	224.968	145.176	132.614
WDR13	NG_015879.1	22.4468	20.4872	21.14	18.0254	20.7567	27.1048	21.4813	19.9303	21.0573	21.1778	20.4202
-	-	14.8011	13.5716	16.6055	15.4377	14.5383	12.4935	13.747	13.2204	15.0568	13.2114	13.0448
CES2	XM_011523421.1	158.483	139.563	161.692	160.029	158.058	202.173	190.68	180.422	171.577	171.695	176.27
-	-	1.70385						1.34696
-	-	43.8684	38.1087	40.8964	43.0074	46.23	49.5575	45.4202	45.8205	45.673	40.8781	44.9109
SMTN	NG_029838.1	52.3639	60.8749	75.4514	67.2983	69.9453	66.9185	90.5767	74.6851	76.4042	77.7015	76.4869
TYSND1	NR_073592.1	6.73344	4.988	6.05468	5.58227	7.82403	8.14976	8.5125	6.40792	8.61619	8.50114	7.58337
EFHB	-	9.79062	8.24517	13.3767	9.51783	9.68645	13.617	10.1692	8.36959	10.4451	12.178	12.7475
LINC01336	NR_126375.1		1.26822	1.29396	1.46691	2.06409					1.92718
-	-	7.75457	3.92226	5.63474	5.66898	7.39865	13.8182	8.31685	5.63466	6.30049	6.06006	7.73047
LOC105371450	XR_922165.1	37.8196	33.2059	40.6095	40.8609	41.852	53.5846	47.3222	45.234	44.2703	46.7407	46.8143
PRCC	NM_005973.4	8.19465	9.51039	9.1792	9.87489	10.7309	5.87357	14.447	7.98673	7.85805	16.9608	8.76582
BPI	NM_001725.2	4.09854	7.12667	6.52823	3.18981	5.20678	2.64053	6.34054	1.85562		3.69201
RP11-620J15.2	-	3.32542	1.99973	3.86278	2.48716	2.86065	3.30802	4.98463	4.04715	4.32633	2.87398	5.00134
TP53AIP1	NM_001195194.1	9.91097	10.4394	9.68165	12.2942	12.2107	10.9723	12.6535	10.6036	11.348	15.2189	15.3365
LOC100133286	NR_040084.1
RP4-676L2.1	-	3.81595	2.83014	4.59089	3.26759	4.08358	3.5591	4.32734	4.26031	4.49773	4.58639	4.92785
-	-	230.45	225.942	292.105	225.814	244.415	351.116	324.316	309.249	316.648	290.823	363.699
TMEM178B	NM_001195278.1	17.8476	14.2489	16.7776	16.6353	18.2567	25.2864	19.3411	16.601	19.5148	21.9861	27.5788
-	-	722.754	894.498	891.724	611.141	698.396	634.817	750.886	529.906	554.674	727.127	568.334
-	-	24.9363	24.9287	27.673	23.7439	24.3293	30.9017	31.2346	25.8945	25.3469	27.535	29.7897
COA6	NM_001012985.2	173.223	241.886	297.26	208.838	225.267	177.095	237.771	146.424	205.667	267.798	213.514
IGFL1	NM_198541.1
DNAJB13	XM_011545014.1	7.27254	4.45456	6.85828	4.37842	4.6501	7.33575	5.50075	4.48047	5.77137	5.587	6.85912
ATP5D	NM_001001975.1	285.033	370.545	551.742	357.425	361.595	243.3	357.624	254.878	330.921	390.471	419.759
-	-	8.82118	7.6062	8.4654	7.15214	7.84502	10.6351	8.34993	8.21706	8.88248	8.22228	9.87516
RPL15	NM_001253384.1	603.636	694.481	1218.9	804.664	1031.86	719.574	1040.8	660.713	1043.84	987.463	993.145
-	-	1.79978		1.76041				1.52121			1.38898
KHK	NG_012199.1	8.61698	9.8449	10.1696	5.59751	8.45459	6.7968	8.65773	6.96905	7.14272	8.53629	8.54184
C17orf62	XM_006722293.2	3.58739	3.48969	3.47164	2.1211	3.29462	4.15908	3.75404	3.51177	2.16288	3.89119	4.49051
CCDC57	NM_001316321.1	100.939	76.481	79.821	69.457	86.4637	94.6546	109.764	77.8033	78.2734	94.1668	94.3342
ZNF568	-		1.71107				1.66885
-	-	61.2837	62.8952	64.0286	59.4689	67.4386	82.6419	80.2756	72.646	63.6089	72.9859	76.3259
-	-	4.77385	4.32844	3.38202	4.30953	3.72893	5.70731	4.43581	3.45284	3.49798	4.33935	7.57966
-	-	4.16108	2.77624	2.24828	1.51785	3.56772	4.00085	3.53576	2.43322	3.3132	2.5593	3.3112
MUPP	-	7.19156	6.96498	7.33175	7.1853	7.22149	7.03788	7.8166	6.57693	6.92966	8.05836	7.88794
BTNL10	XR_949126.1	6.18321	4.68016	5.4017	5.48914	5.74463	5.29849	6.94963	4.3784	5.22912	5.6776	9.13332
KRT86	XM_011538338.1	18.919	19.6215	13.7285	14.8702	17.7527	18.9042	20.9252	16.5921	17.6935	21.6724	20.5672
-	-	17.35	10.385	9.77137	9.28953	10.9281	18.8235	11.8491	9.91635	11.801	10.5425	11.9986
-	-	5.09314	4.10256	3.70477	2.181	4.42262	5.33143	5.35233	3.85149	3.24763	5.66335	5.37197
-	-	8.87139	8.16545	8.69862	5.51331	7.48467	10.3845	10.1996	6.84078	8.97995	10.2052	10.7603
-	-	23.1406	20.2891	23.1381	19.1631	18.5017	24.655	26.7699	20.9	19.8279	23.4734	22.4736
KIF28P	XM_001717074.7	2.76643	2.19005	2.02217	1.23861	1.37486	2.32996	2.60301		1.41297	1.84985	3.15404
-	-	115.666	68.1399	66.0521	46.5731	52.0269	65.7069	74.3288	53.4389	59.5269	54.6031	87.0284
RP11-62F24.2	-	44.9298	37.1155	53.0688	25.7881	36.5559	26.0594	29.6862	25.1703	31.5762	38.0012	37.3118
LOC100130880	NM_001243523.1	44.8339	9.15784	12.2646	9.75502	18.0174	97.5511	16.7814	10.001	32.8738	11.111	17.6878
ZNF749	NM_001023561.2			1.20443
CRNDE	-	7.70009	6.62187	8.13526	4.84388	7.93079	10.9038	8.64187	5.97461	6.28455	9.73511	11.5684
RGSL1	XM_011509502.1
ZNF713	NM_182633.2	36.6604	30.1187	33.1546	32.2449	32.7406	32.4053	34.5327	35.1003	34.7689	35.0545	40.1282
GNG13	NM_016541.2	237.054	209.298	221.807	200.943	211.887	268.702	253.475	218.938	231.581	268.922	239.344
-	-	11.3438	9.81739	11.7766	9.17858	11.1194	13.2872	12.4379	9.06721	10.7958	13.4727	11.5682
-	-	1.47693		1.35487				1.07186		1.6551
LTBP3	NG_016437.1	16.1979	13.528	16.1248	12.4447	13.0681	17.3189	13.4774	11.5972	15.1727	13.96	17.3902
-	-	14.4735	13.1938	15.3284	12.4535	13.8848	18.1933	15.1918	12.7619	14.6805	13.8133	16.1305
-	-	14.3596	15.6575	15.5542	9.593	12.6781	15.882	14.3844	12.3703	12.7146	14.712	18.0656
-	-	5.62184	3.95895	4.35776	2.02794	3.27074	5.64953	3.45448	2.48221	3.01848	4.44988	3.38142
MYC	NG_007161.1	3.18211	1.52964	2.3989		1.22225	1.57617	1.85484		1.85003	1.60184	1.31008
BANP	XM_011523187.1	11.0046	9.6646	14.2163	9.60451	10.1402	12.805	10.506	10.1035	12.0481	19.774	13.2652
-	-	11.99	10.9548	10.6429	9.53568	9.15654	15.5922	10.3408	7.97872	9.40081	11.3761	12.0091
LINC01153	XR_246197.2	4.25985	2.71375	4.0278	3.6999	2.40246	2.79876	3.47034	2.2545	2.27629	2.87301	2.8704
-	-	60.9892	59.9634	65.6362	50.5839	50.1329	57.8352	59.3287	56.6942	48.5281	61.4468	50.7366
AC073834.3	-	12.1337	9.93463	10.5604	8.48224	8.67827	14.4937	11.0662	8.93895	11.3196	11.7699	10.0918
RBP1	-	240.319	235.826	307.524	187.243	197.353	244.593	274.561	253.812	271.079	256.467	228.953
SHANK2	NG_042866.1	1.88976	2.82097	2.99088	1.55359	2.43973	4.49399	3.26928		1.95007	2.07891	2.86368
SLC16A5	XM_005257791.2	16.0839	13.1843	15.7193	16.824	14.4892	22.7584	17.5744	14.4095	14.7777	16.0276	16.8723
NR2F2-AS1	NR_102743.1	32.7142	27.4727	27.8308	20.9881	20.6924	27.7871	30.9654	25.5459	26.605	28.1584	32.5115
-	-	26.2895	22.1741	20.5697	16.4491	20.8855	26.6031	22.1331	21.1286	21.0832	23.427	17.9849
RP11-973F15.2	-	39.6241	31.302	37.0364	26.2803	30.5879	33.4584	43.6901	27.1084	31.0895	32.0198	36.35
-	-	21.1879	15.7567	19.0161	11.9945	17.155	25.5109	20.0397	18.426	18.8487	19.204	21.7495
-	-
-	-	20.5195	16.9024	16.297	17.6746	16.5559	22.3103	21.3514	16.7795	16.5829	20.2223	18.2789
ARMS2	NM_001099667.1			1.36936
SOGA3	NM_001012279.2	32.8964	23.6824	29.6174	17.9081	21.2589	47.8557	27.2419	23.1843	28.192	30.7041	28.5301
AMIGO2	XM_005268837.2	10.231	11.9919	12.5874	5.34501	8.60374	9.50739	29.9073	10.3659	17.7987	11.1883	25.5877
MPC1L	XM_011543905.1	3.77335	1.70077	3.45724		1.84164	4.37041	3.42177		3.72673	5.03358	2.41566
CLTA	NM_001311203.1	1337.12	1506.01	1995.37	1440.4	1803.74	1309.59	1869.14	1001.57	1509.29	2129.95	1574.67
SARDH	NG_008987.1
RAPGEF2	XM_006714422.2	11.97	9.77182	14.826	7.73751	8.45525	14.7894	10.1366	5.70353	6.65822	12.7985	8.77299
BTBD6	XM_005268188.2	15.2923	14.9796	13.556	11.9128	12.0867	13.7306	13.4619	12.0994	12.4304	12.662	11.8622
-	-	185.454	162.358	179.022	144.744	142.613	183.803	188.844	161.976	162.629	178.972	157.482
-	-	9.23521	6.44961	8.87085	5.92783	6.8066	9.01885	7.22472	6.12861	7.67893	8.0563	8.1817
SLITRK5	XM_005254038.3	20.4749	18.5999	22.1015	16.4045	19.5574	25.0582	20.0737	17.3574	18.6858	18.2984	22.5578
-	-	10.3274	10.1161	11.4466	8.9083	9.04251	10.581	10.0666	8.46318	9.38487	9.60839	10.3926
ANAPC11	-	16.7436	17.9404	19.601	16.1277	14.8473	28.0978	19.8999	15.1069	20.4861	21.673	23.5865
-	-	5.81014	3.86809	4.11022	2.28298	2.03285	7.92622	5.21976	3.58741	5.64226	5.96476	4.26634
-	-	6.16049	4.84352	5.74615	6.14978	5.25231	5.93134	7.10802	5.61039	5.153	5.80181	5.14837
SMPDL3B	NM_014474.3
RP11-1020M18.10	-			1.21154				1.03055			1.36116
-	-	25.8627	23.0512	17.6567	14.1918	15.7701	37.8509	27.9609	22.028	23.7656	26.0662	24.8496
KCNIP2	NG_029836.1	4.65638	3.5436	5.48421	5.50445	6.39559	3.75774	6.41039	2.59468	7.64524	2.5178	2.1219
-	-	2.2079		1.53448			2.03742	1.89751	1.37093			1.9015
-	-	6.03632	2.94766	5.09325	1.99478	4.3076	7.38721	7.10212	3.91088	5.7477	5.99698	3.89922
ARID5A	XM_011510499.1
PRKRIP1	NM_024653.3	13.8527	11.6216	11.8736	8.07672	10.049	17.7462	13.6603	12.8969	13.9748	12.3316	13.3351
ZNF304	XM_011527144.1	7.41421	4.97911	7.26373	3.34287	4.73265	9.15806	9.31503	6.26341	8.38486	7.7051	4.93124
-	-	10.5837	7.70482	14.5246	7.21208	8.83378	7.36721	10.2491	8.11499	12.4276	7.41296	9.43418
-	-	7.49022	6.59465	7.98455	5.31189	5.65092	10.091	8.58788	5.85606	7.08988	6.3645	7.29294
WNK1	NG_007984.2
MAST4	NM_015183.2	88.5603	71.1027	73.3492	64.3111	60.8989	79.4699	76.3923	66.0273	62.0871	61.2755	66.0085
EYS	NM_001292009.1
NCKAP5	NM_207481.3				1.20541
SMURF2	XM_005257585.2	26.321	28.0337	30.8944	26.6285	23.8019	18.1275	27.6954	25.5786	29.4237	25.706	21.1548
MID2	NM_052817.2	12.7531	11.3074	13.617	11.9014	14.0224	11.7704	13.1683	12.4907	12.6881	12.4834	12.0127
BMP15	NM_005448.2	5.15805	3.47023	4.50838	4.16536	5.03599	3.37333	5.53482	5.55778	4.8453	5.30081	6.10684
CCL17	XM_011523256.1	16.4904	19.7465	23.8521	21.243	18.894	11.2368	22.1599	17.6112	19.6862	21.3275	20.4235
DSPP	NM_014208.3			1.03913				1.19582
COL8A2	NM_001294347.1	6.36912	5.76394	5.56672	6.79512	11.4376	14.3535	11.1475	6.31456	17.1803	9.78794	11.3516
SLITRK3	NM_014926.3	2.82897		4.52287	2.16315	2.78132	2.70903	2.49627	2.22029	1.27346	1.92718	1.90835
KDELR3	NM_006855.3	412.553	521.029	657.604	490.429	759.857	342.988	648.981	409.986	453.436	777.086	560.464
B3GALT1	NM_020981.3	2.6956					5.42011	1.36282		2.45245	1.17858
MADCAM1	NM_130760.2	21.3733	21.0917	25.0826	20.5466	21.1566	25.6372	23.2965	26.4877	23.1179	24.1218	25.1468
MPP2	XM_011524827.1	43.6683	35.5263	65.6681	67.4217	75.5507	52.1867	69.0434	36.2295	95.6045	38.4752	32.1409
LIFR	NM_002310.5	17.9412	18.3296	20.4119	20.5951	20.2122	27.8164	25.6277	20.0501	23.3842	20.0706	21.232
ATP4B	NM_000705.3	1.59275		1.60258
GRIP1	XM_011538094.1	9.631	5.69172	7.81233	7.74643	8.60084	9.95496	7.89517	7.09708	8.82706	8.93311	9.05971
STX11	NM_003764.3	5.72936	6.76578	6.19801	5.83735	10.8004	5.24654	6.97816	4.94675	5.07906	7.73097	7.66383
GPAT4	XM_011544397.1	95.6268	116.922	110.742	130.656	113.026	170.344	162.586	96.0744	102.794	163.711	107.601
GRIN3A	NM_133445.2	3.64355		2.08316	1.72188	3.82197	4.73194	3.47895	1.65217	2.34226	5.43194	2.42276
SLC17A7	NM_020309.3	32.8447	25.1716	29.0469	30.7171	29.1365	45.8584	34.2921	34.7298	31.6482	40.5316	42.9864
VEZT	XM_006719486.2	100.978	106.306	114.867	115.716	111.836	131.292	153.164	112.96	106.073	130.628	148.095
ANXA1	XM_011518609.1	7518.67	8958.26	10362.3	7728.54	9213.11	7483.61	9380.65	5784.64	5756.8	13051.7	9868.89
RP11-9L18.2	-	116.962	140.566	151.238	124.197	117.99	153.463	166.231	111.353	119.857	176.522	151.202
-	-	53.992	60.9832	57.13	65.7549	53.0105	65.8118	72.0494	58.0863	56.893	56.1563	70.1259
CDK11A	NM_024011.3	24.0838	24.2328	30.6324	24.3649	24.761	21.4093	27.5116	21.7998	24.4707	28.1256	29.4996
-	-	12.1619	13.4366	101.741	9.90174	16.9347	10.2487	15.6848	12.1421	22.8782	18.1404	35.8354
TRDMT1	-	11.9398	12.5073	13.391	10.4514	10.8638	14.1766	16.5091	11.9302	13.6512	14.0911	17.7718
TTI2	NG_033257.1			1.52007
BMI1	NM_005180.8	229.451	258.674	276.105	248.407	257.635	244.272	283.485	171.366	208.131	369.071	284.226
HIST1H2BA	NM_170610.2	4.07156	4.29288	5.55961	5.03261	6.00591	3.56394	7.20787	6.45839	8.00579	6.35025	5.8129
PMCH	NM_002674.3	9.86906	8.40939	10.478	9.11868	9.76131	10.5625	9.74715	9.20394	11.8379	9.59705	10.5362
INHA	NM_002191.3	23.8486	18.4018	20.8996	19.4422	21.9787	32.7608	23.2452	19.1757	23.7337	22.7185	29.8593
NOG	NM_005450.4	9.91286	10.6756	11.0483	7.99897	11.0416	11.9827	14.1977	10.9266	13.2797	13.1008	13.2651
RS1	NM_000330.3	4.82122	3.83253	5.49141	3.64889	4.55706	3.56763	4.60009	4.18389	4.54775	4.68529	3.74892
TNFSF13B	XM_005254029.3	9.9977	10.268	27.77	9.806	18.6987	13.2872	40.0042	14.9953	16.0806	14.2008	28.5405
LANCL1	NM_001136575.1	539.206	545.693	451.706	365.196	495.555	408.839	581.205	329.577	379.864	549.88	422.848
TRPM2	NR_038257.1	20.6218	20.4511	18.1302	19.3223	22.5892	20.0829	23.5117	19.3534	16.4171	22.2195	20.784
STX1B	NM_052874.4	16.07	12.959	11.7622	8.66839	13.0365	18.2072	15.1402	10.0347	12.0695	14.8607	17.3273
KCNJ9	XM_011509520.1	2.84885	2.18864	3.54695		2.87247	1.81069	3.06821		1.3155	2.80496	2.49982
GRIN2B	XM_005253351.2	4.83355	4.87048	7.0017	6.41375	8.22297	10.719	8.24601	6.65382	8.86397	8.88331	10.4592
MYLPF	NM_013292.3	932.754	950.89	1085.68	672.104	1080.74	888.698	910.621	645.644	800.913	1059.32	912.808
RP2	NM_006915.2	91.0041	82.9915	77.0513	76.1868	94.506	108.006	128.89	62.4264	89.8665	113.953	63.6541
CNTN1	XM_011537927.1	2.10839	1.41381	2.50301			1.82191				1.74762
ORMDL1	NM_001128150.1	780.931	782.418	921.867	572.987	886.747	675.08	946.469	551.297	656.395	959.922	1069.88
SLITRK6	NM_032229.2	2.42841	4.10397	5.40178		3.17101	2.44575	6.69999	7.09584	3.12881	5.50332	6.76816
GPR173	NM_018969.5	76.4713	60.0522	61.0115	56.8252	67.4482	121.604	81.9282	69.2398	79.8271	76.0259	89.7679
CEND1	NM_016564.3	348	171.141	139.55	156.88	273.467	542.052	294.439	161.933	269.548	253.429	318.419
AIM1	XM_005266839.2	314.196	255.649	280.656	221.002	280.353	222.153	315.91	180.223	167.671	261.117	184.775
AC111155.1	-	1042.09	934.16	938.573	767.703	1057.89	885.393	946.623	645.081	1005.75	1118.11	824.701
RP13-870H17.3	-	4.54881	2.18892	5.17567	2.96785	3.72001	4.75169	4.82354	3.96157	3.83732	5.27924	6.18391
-	-	2.30026		2.74335	1.34955		1.33607	2.08		1.75256	2.09356	2.12523
-	-	37.9092	35.0754	38.9737	27.0967	33.1743	37.4818	33.4479	30.5901	30.6161	31.7051	36.5702
-	-	3.17858	1.4591	2.97648	1.56251	1.94841	2.46207	2.36825		2.72132	2.27741	2.05532
-	-	36.0154	28.2512	31.2317	23.7196	27.6622	41.0737	34.7139	30.9304	31.2874	31.3744	31.4166
KLK9	NM_012315.1	64.3513	70.6776	87.3906	66.3022	60.5472	64.2083	75.0438	72.0332	71.0038	75.5036	81.5636
IL1F10	NM_032556.5	12.3981	12.8504	12.505	11.631	12.5251	12.7585	14.6126	12.4964	15.0937	15.2541	14.602
IFNA2	NM_000605.3	15.1969	14.7187	16.7097	14.2607	14.292	15.2353	19.5576	16.022	21.9098	21.6628	18.0515
F10	NM_001312675.1	9.97375	9.75376	11.1167	8.56902	8.29114	9.50739	12.4638	10.6394	8.82964	10.3961	11.4215
FGL1	NM_004467.3	7.77848	6.89303	9.66005	9.55092	8.0649	6.20437	8.5992	5.33886	7.44799	5.68785	4.85782
NEIL2	XM_005272383.1	530.233	603.624	704.778	410.134	560.329	458.572	693.287	408.679	494.597	631.301	481.578
TNFSF15	NM_005118.3	4.21367	2.96543	3.30671	2.56229	2.89634	2.57571	2.92975	2.85853	2.97618	3.43072	2.64674
SCAMP1	XM_011543727.1	86.9942	82.6556	144.299	73.6324	90.4083	59.8498	116.187	71.0992	84.1683	110.005	99.991
SLC12A2	NR_046207.1	32.4454	37.9184	32.9967	30.5973	38.2278	34.5277	51.0992	24.6691	29.8477	40.2186	30.6014
SLC5A4	NM_014227.2	2.21312		1.68501		1.68746		1.67788		1.21032	1.14635
GGCX	NM_000821.6	35.8051	47.65	32.254	40.0983	45.9722	49.068	63.9442	41.6986	42.4362	57.42	45.7122
EMD	NM_000117.2	171.241	268.567	323.879	192.29	216.002	94.4163	304.018	160.141	285.616	163.697	226.508
ERVW-1	NM_001130925.1	9.20703	8.34605	8.30749	4.64874	6.52334	9.34014	9.33679	7.02843	8.37985	7.59749	8.98276
ATP9B	NM_198531.4	16.8431	13.9422	15.644	11.376	15.267	15.5354	14.8064	13.3981	14.9698	18.407	14
VN1R2	NM_173856.2	8.15155	6.39544	7.64721	5.33619	6.21521	9.74159	7.72081	6.34075	8.19815	7.61312	6.99202
DCSTAMP	XM_005251075.1	2.02551	3.34495	2.82586	1.93495	3.91725	1.48621	2.92704	2.12624	2.25559	3.10247	1.90489
PAQR6	NR_073610.1	8.13236	6.65743	12.0923	5.00566	6.30189	8.30529	7.73494	7.40282	7.99242	8.92773	7.29294
SLC39A3	NM_144564.4	206.21	230.914	253.438	190.346	221.429	158.647	256.281	160.44	198.536	233.454	228.954
CDH20	NM_031891.2	2.31662	1.52992	2.81155		1.52145		1.36564	1.33672	1.58952	1.41291	1.31706
LOC728392	NM_001162371.2	252.277	185.61	260.814	141.035	163.58	204.254	272.219	125.485	138.659	219.462	178.271
EIF3FP3	-	590.64	601.735	927.211	541.681	572.149	506.9	622.849	468.43	604.859	682.416	620.12
TNXB	NG_008337.2	14.3425	12.6248	12.9928	9.04334	12.2091	13.4401	13.4547	13.1355	12.9114	11.9174	12.8944
-	-	82.915	74.269	73.9586	69.8357	76.7873	92.7191	102.234	98.1884	88.8714	97.2863	77.4455
-	-	9.02226	6.82023	7.39995	4.90388	6.97137	10.0958	8.69623	6.47703	8.37985	8.6396	7.44343
-	-		1.35823	2.40619		1.37263	1.77512	2.56623	1.76225	2.52124	2.16453	1.24364
SRGN	NR_036430.1	406.595	300.217	709.109	296.96	720.402	636.428	1882.13	439.478	609.068	633.842	730.068
IFNK	NM_020124.2	3.22192	4.03921	4.33606	3.1298	4.0683	3.27288	2.68872	2.8321	3.14219	3.86034	2.94043
BMP10	NM_014482.1	9.11179	8.23769	10.6359	7.017	7.80808	8.04685	8.28832	6.1189	7.24791	7.68947	8.03133
ADAMTS19	NM_133638.3			1.12174							1.24761
OPTC	XM_011509406.1	19.1997	13.9967	12.1068	17.2628	24.5883	30.1706	27.6359	19.768	27.1887	32.1841	17.3201
PNCK	NM_001039582.3	116.283	112.13	125.572	101.019	112.406	137.661	130.601	114.87	129.289	129.812	133.145
ZIC4	NM_001168379.1	8.4931	5.91788	7.57208	3.69983	5.6672	4.44793	10.2296	10.1109	10.4614	8.19144	13.2723
CD163	XM_005253529.3
IL18RAP	NM_003853.3							1.07186
SCN5A	NM_001099405.1	27.5882	25.5147	32.5914	26.4334	36.5355	32.1569	36.2553	38.0232	50.7313	35.6158	54.2805
PPP1R3A	NG_012116.1			1.93992			2.37774	1.05465	1.26131	2.29224		1.24364
CNGA4	XM_011519899.1	2.00205		2.99088		1.43956	2.62201	1.6796	1.63376	1.53436	2.35777	2.05526
CDH10	NM_006727.4	1.4132	1.3863	1.43027			2.47813
MYH13	NM_003802.2	3.56869	2.92932	4.02762	2.84164	3.07863	1.60568	4.30152	4.53139	3.5318	3.9905	2.05538
ADGRG3	XM_011522955.1	12.3052	10.7381	12.8206	7.82171	10.5213	13.8235	14.1519	11.7682	15.5143	14.1811	11.7891
CLEC14A	NM_175060.2	1.99683								1.09755		1.24005
CDH22	NM_021248.2	2.11032	2.26116	2.01505			2.6125	2.99554	1.90608	2.45528	2.71395	1.39073
CADM3	NM_001127173.1	20.7054	18.1032	16.7024	13.7684	14.9923	28.5772	26.0014	19.6258	21.6541	21.4636	19.6082
CLEC4E	NM_014358.3			1.04643				1.78498
LILRA4	NM_012276.4	12.6958	11.7938	11.2743	7.51565	7.9983	18.695	13.6799	11.0722	12.8981	11.6521	11.7083
-	-	2.35877				1.66961	2.47378	1.04641		1.62102	2.0417	2.20211
LOC105378589	XR_946822.1	18.7039	13.5908	16.3866	11.1387	9.61795	44.3836	18.0165	16.1083	17.999	16.7371	18.9401
ATP6V0E2-AS1	NR_027040.1	50.4962	41.2495	44.1396	28.919	37.0804	66.9414	46.3453	40.004	42.0301	46.0292	39.9638
RP11-295B17.6	-	35.4943	31.5001	34.9341	24.7857	27.24	28.8115	36.0983	32.5441	32.751	31.5657	26.536
-	-	57.0391	52.5602	62.8448	41.4909	67.6307	72.4798	86.3385	73.4021	111.695	85.0314	87.9106
-	-	9.65446	7.1364	6.29501	4.92163	5.31701	13.8771	8.49799	5.49015	8.70568	7.59057	7.58683
MYD88	NG_023225.1	8.51468	6.31516	9.57754	4.53786	3.57028	7.02568	6.49168	6.20379	6.55857	6.24997	7.95407
CSNK2A2	XM_005255801.2	184.927	245.731	224.999	165.631	163.065	152.838	126.811	111.292	157.305	140.645	126.928
TYROBP	NR_033390.1	12.8953	4.49986	4.10311	4.91019	14.3098	16.1736	10.4729	4.6759	9.00837	9.17877	13.7795
TSR3	NM_001001410.2	229.945	267.785	310.795	274.06	250.248	145.308	263.866	170.359	210.33	240.879	188.379
SAT2	XM_005256432.1	245.806	258.144	387.514	269.897	317.43	150.347	180.045	185.914	280.048	294.475	274.251
TIGD7	NM_033208.3	4.36454	3.82308	3.71206	2.46038	1.92229		4.10771	1.60927	2.96345	3.98414	1.68097
ABHD17C	NM_021214.1	32.8144	40.2087	39.1313	43.7214	43.1807	32.3395	37.4718	29.3258	39.43	54.7961	31.1928
PCDH8	NM_032949.2	3.45998					19.8564			1.39767
MRPS25	NM_022497.4	18.9173	18.0051	23.0556	21.081	19.3455	18.462	21.4641	18.5644	16.2437	22.9446	17.2503
TMEM160	NM_017854.1	477.234	468.011	580.339	499.767	518.981	387.894	374.334	293.541	391.727	558.182	404.119
PTCHD4	XM_011514641.1	8.01938	9.26647	21.8611	10.5267	9.94995	16.0827	18.8617	10.307	10.5324	9.44394	15.6267
SNRNP27	NR_037862.1	261.419	322.44	410.029	422.073	400.721	282.794	400.633	287.051	318.652	492.409	467.125
MEA1	NM_001318943.1	327.086	379.348	484.897	444.676	390.537	326.345	483.649	283.201	378.139	414.108	567.711
LDHC	NM_017448.3	98.9348	119.829	177.896	103.372	76.8243	59.92	87.3704	102.306	81.55	75.3221	94.6385
ODF1	NM_024410.3	5.16163	6.34126	6.70046	4.93697	7.13035	7.84134	6.3323	4.94652	6.56615	8.71401	9.28017
GINS4	XM_005273659.2	100.7	178.035	236.222	182.232	153.064	91.9617	185.128	67.9656	104.487	85.602	72.7924
GIGYF1	XM_011516478.1	15.2466	8.77056	7.5864	8.16737	10.7472	23.6697	12.6975	9.26242	13.0908	10.5419	11.2746
ATG3	NM_001278712.1	310.107	418.517	469.364	389.52	395.275	282.268	431.956	265.934	315.852	426.294	403.703
ALOXE3	NM_001165960.1	18.4133	15.558	18.0332	18.3583	19.7553	20.8959	22.7831	21.9361	21.5597	20.392	24.1778
SHC3	NM_016848.5	76.4994	65.4042	81.9986	66.8209	55.9846	42.9147	40.2466	52.1418	83.0663	64.5508	101.338
VPS54	NM_001005739.1	48.105	53.9232	52.9108	50.6616	53.4846	56.9107	61.129	41.1659	49.536	64.4078	57.8287
PIK3R5	XM_011523778.1	11.7275	9.66291	13.5417	13.6906	14.3034	11.0456	12.8655	9.8303	15.778	12.4555	12.6741
CSTF2T	NM_015235.2	45.2671	45.8341	48.599	47.5129	42.1591	33.8614	61.0623	45.7187	42.0909	60.6331	45.4957
PDE5A	NM_033430.2	8.90241	9.04976	12.5874	9.88134	11.6017	8.24581	11.3403	6.73116	10.9882	9.13424	5.89342
SCGB1A1	NM_003357.4	5.26513	5.48476	6.30203	5.71745	7.66026	8.39183	9.5691	10.1538	10.5248	9.35002	13.3423
ITGB3	NM_000212.2	16.3196	14.8896	9.67454	14.3869	13.3469	14.7914	13.0195	9.7112	14.3539	15.1117	15.9135
ADGRB3	NM_001704.2	8.2797	4.98772	4.82402	4.16536	4.28496	23.1853	4.21888	3.23922	7.26579	3.72921	4.63365
ADAT1	NR_036460.1	71.9561	104.069	89.3883	71.8674	87.3392	96.1372	121.99	68.5952	68.0411	92.0867	79.1318
ARPP21	NM_198399.1			1.12183				1.43722
C14orf169	NM_024644.4	33.3786	28.2963	20.4584	23.5245	28.0433	30.0501	32.2628	21.0178	21.5785	30.5749	18.793
BNIP2	XM_011521955.1	198.233	304.537	269.539	208.925	288.8	204.336	290.145	162.137	208.933	265.897	263.102
LLPH	NM_032338.3	143.677	201.995	219.418	160.756	192.252	98.4165	199.809	140.208	162.172	184.038	187.432
ZC3H10	NM_032786.2	29.2356	25.8667	22.9121	22.9813	24.9736	22.7335	27.8021	20.3328	23.2624	30.0322	36.1433
STT3A	XM_011542807.1	164.866	153.028	133.795	166.811	178.703	189.026	201.812	140.001	158.385	203.923	208.886
FCHO1	NM_001161358.1	94.0822	88.2452	96.8076	87.7741	93.7259	110.933	112.716	93.6156	97.3226	101.227	114.031
SUMF2	XR_246509.2	152.513	156.803	109.127	149.05	145.174	158.957	205.016	120.24	174.067	188.239	251.877
FAM199X	NM_207318.3	121.222	169.902	133.544	122.239	139.128	113.443	160.301	96.6492	182.409	163.858	161.226
ECD	NR_024203.1	170.051	205.224	218.819	159.773	165.642	135.364	230.573	144.481	171.941	219.638	214.809
GRSF1	NM_001098477.1	231.58	228.27	173.218	169.573	223.007	162.168	248.657	139.572	176.643	211.538	192.413
FANCD2	NM_001018115.2	15.46	17.273	14.1875	15.0412	15.4646	10.8491	16.8513	11.1649	12.9485	13.5812	12.0163
MGAT5	NM_002410.4	1.65244						1.8204			1.28481	1.82795
PRSS35	NM_001170423.1			1.76752		4.81354	1.65247	2.41092		1.55506	4.23313
COMMD10	NM_016144.3	250.465	246.94	256	212.794	259.673	161.891	309.501	183.841	217.093	328.65	267.278
EBF4	NM_001110514.1	13.4531	12.7773	12.9712	11.2229	12.2244	12.3294	14.8723	12.643	12.4983	13.637	16.435
AGTRAP	XM_011541802.1	92.5928	96.7577	117.328	78.4173	112.93	117.084	147.476	90.3397	121.246	132.214	150.985
CPA4	NM_001163446.1	133.517	250.027	396.303	160.411	95.6463	158.162	115.731	109.332	168.529	186.083	221.113
UBQLN3	XM_011520145.1	9.88138	10.0885	10.4924	8.63534	8.51673	8.35889	10.4475	8.73573	9.44801	9.78794	10.1654
DNAJC8	NM_014280.2	291.693	302.014	448.007	310.771	357.952	256.979	408.288	267.9	342.934	458.565	439.05
APOBEC2	NM_006789.3	9.52632	7.98543	11.7551	8.85719	14.2311	7.0569	11.6894	7.19892	13.2931	10.5203	9.27313
TIA1	NM_022037.2	243.476	178.856	217.416	184.776	205.054	164.952	214.174	154.793	179.008	283.433	201.65
SPR	NM_003124.4	140.207	141.476	196.756	198.589	183.523	160.924	199.963	167.881	185.187	232.755	220.738
CTNNA2	NM_004389.3	6.44279	3.20076	4.03491	4.32734	4.59209	11.4639	8.51656	4.30152	7.01118	4.73812	6.70165
MEFV	NM_001198536.1	2.24249	4.16591	3.29212	1.54462	3.12639	2.10888	3.85353	3.07021	4.19504	3.5223	4.56035
ZNF800	XM_005250181.2	190.134	163.061	164.386	148.346	176.924	165.42	171.048	123.285	144.43	193.644	140.048
EMC3-AS1	NR_103821.1	31.181	26.5893	30.263	29.2672	28.7937	34.477	42.7831	32.6204	31.2	37.8216	33.4071
SDR42E1	XM_011523472.1
BMP2K	NM_198892.1	42.3193	43.3981	33.8901	34.5839	46.4728	36.9424	49.846	27.7223	29.8477	43.303	34.5759
RMDN3	XM_011521755.1	96.9267	110.559	104.517	87.0473	96.4199	96.1996	129.713	87.0743	84.0893	109.415	85.2404
COX16	NM_016468.6	2048.56	1949.32	1925.63	1564.97	2044.72	1552.91	2243.22	1162.59	1497.49	2217.44	1821.08
BEX2	NM_001168401.1	32.8547	43.5693	57.3702	28.6996	38.2099	17.5434	22.4567	16.1005	32.8081	30.4183	31.259
C22orf23	NM_001207062.1	15.7502	15.8645	23.5437	10.6975	13.8848	11.9944	17.6112	11.4791	13.0061	15.0961	13.6363
APOPT1	NR_126431.1	539.963	620.951	560.399	456.495	595.61	415.223	585.374	326.784	418.223	571.592	436.791
GTDC1	NM_001284234.1	71.5499	71.8678	66.6584	52.706	71.6783	89.4437	95.07	51.5018	70.8958	82.6471	77.9597
KIAA0922	NM_001131007.1	7.99592	13.1932	10.087	11.0342	12.3286	10.8162	18.1005	8.01361	12.9908	16.2032	13.9928
CRYBA1	NM_005208.4	16.1356	16.4065	18.46	15.0411	13.8526	14.0636	19.037	18.3857	16.6331	17.5571	19.9723
BOK	NM_032515.4	10.0152	9.38314	11.7838	8.50009	11.7678	9.64268	13.1809	12.5579	11.8407	13.9032	12.7543
CNDP1	NM_032649.5	5.77152	5.13275	6.05459	2.97674	4.103	5.41428	5.03592	3.19069	4.11095	5.48477	5.15164
MYH15	NM_014981.1	12.5632	13.2379	15.9668	7.52461	9.33626	9.87695	12.4879	9.993	7.20046	7.59349	8.54555
ETAA1	NM_019002.3	79.2565	91.4493	112.711	60.8806	90.418	56.2894	101.571	63.6156	66.9885	74.5434	68.7197
GKN1	NM_019617.3	7.73633	8.58941	9.76426	7.20319	8.34213	8.84111	10.3249	8.28616	8.36673	9.5864	10.6904
LOC105374875	XR_926365.1	43.4421	49.8353	51.5659	36.9789	43.426	45.2546	56.7151	39.4329	39.9093	46.9641	45.4919
SNX8	XM_011515330.1	23.982	30.3624	41.0688	23.5843	26.9443	24.0509	38.0851	19.7348	28.9971	30.2828	31.5496
SNX5	NM_152227.2	496.297	605.189	649.455	378.502	548.822	506.821	664.188	367.555	445.858	560.853	464.722
MAD2L2	NM_001127325.1	363.596	439.041	509.535	290.786	315.039	280.025	463.973	225.472	294.674	332.758	388.79
ARHGEF17	XM_011545407.1	20.9749	18.0768	18.3777	17.5688	22.1871	21.2611	24.9991	17.0933	21.4046	21.5692	14.9623
RCVRN	XM_011523973.1	8.96376	8.44523	12.0243	7.66216	8.48582	9.80992	11.5509	8.69305	10.3559	11.1428	9.57418
PSG11	NM_002785.2	7.11481	6.27791	9.35872	85.8626	8.97971	6.45183	7.83799	7.7081	10.6324	9.78461	8.02743
SCARA5	NM_173833.5	7.98194	7.69593	7.99202	6.8372	6.30288	8.05152	7.80799	6.49259	8.08191	8.00015	5.95648
DEGS2	XM_006720043.2	26.2326	25.3805	26.5536	23.0168	27.8193	35.0908	38.8067	24.4857	26.5546	30.8097	27.4874
GRAMD1B	XM_011542935.1	13.9825	8.02071	9.72807	6.90596	9.13968	19.7469	9.41759	7.30899	9.06122	10.8549	8.91286
SCIMP	NM_001319190.1
CCDC58	NM_001308326.1	131.56	117.346	164.415	102.271	131.606	123.287	150.829	81.5486	128.566	155.574	110.036
THAP12	NM_004705.3	137.326	128.532	106.763	103.721	112.915	106.726	128.482	71.2343	116.614	135.747	125.018
CTSV	NM_001201575.1	15.0893	11.6121	9.19378	9.29211	13.3157	6.34285	12.4479	5.29641	9.03705	16.0576	8.91644
SDF2	XM_011525106.1	348.221	347.212	466.439	351.736	466.505	298.378	479.64	281.926	363.896	487.65	455.218
PODNL1	NM_001146255.1	38.4033	33.1531	34.4316	31.0833	42.6753	50.6463	59.7032	43.6125	47.4834	59.0866	49.2564
SCAF1	NM_021228.2	80.9243	62.2187	58.1059	53.8167	53.5379	64.4321	69.0776	69.5896	66.4371	73.2285	72.9427
NRSN2	NM_024958.2	14.9046	10.0694	12.34	8.95666	12.8457	16.3328	13.285	11.0635	12.6904	11.2616	9.728
MSANTD2	XM_006718906.2	40.7965	36.871	34.1451	29.4802	31.0047	36.1778	39.2126	25.1381	34.7244	39.5061	33.911
HOXB8	XM_005257286.1	8.82402	8.15572	9.01418	5.09	6.36816	14.0714	7.7652	5.88124	7.85856	9.18404	8.83937
ADH4	NM_001306171.1	13.5397	12.0386	14.6754	10.9193	11.8321	10.1312	14.5468	13.3487	15.6251	11.4382	12.604
TRIM6	NM_001003818.2	112.185	131.817	180.35	103.337	124.958	118.854	141.245	93.5907	98.9806	129.995	89.0929
SLC39A12	NM_001282734.1	4.26696	1.96276	3.38913		2.42956	4.85625	3.36052	2.88348	4.38715	4.12065	3.15404
NME7	XM_005245106.3	173.43	188.653	239.318	145.762	192.345	154.34	237.911	148.915	185.445	250.55	154.375
ZNF473	NM_001308424.1	37.498	33.9469	34.8587	33.0254	31.7987	30.7632	33.9839	24.8745	45.1699	44.7644	55.526
PHF10	NM_133325.2	177.735	147.951	179.245	141.214	150.167	152.801	182.682	132.129	201.915	190.326	211.094
LAX1	NM_001282878.1	4.87854	4.14784	4.59089		3.3832	4.9672	3.53712	3.03555	4.43177	4.1226	3.08395
LRRC29	XM_011522998.1	19.902	17.3906	22.9126	10.6732	13.5218	28.2964	23.2125	18.2921	22.3361	22.2524	22.7012
FKBP8	NM_012181.4	43.8888	24.8115	25.3518	16.7373	23.8615	73.2447	29.7158	23.5838	38.7055	35.4475	29.8598
PIGB	XR_931950.1	107.426	103.672	135.732	75.5083	103.929	95.5819	122.981	82.3195	107.098	110.724	98.022
FCMR	NM_001193338.1	9.65611	6.80994	9.36592	5.39612	5.58912	7.39892	9.13979	8.10744	9.44801	8.39794	9.13338
PGM3	XR_942480.1	91.895	104.304	116.338	85.1802	93.5723	86.3433	128.23	77.6238	112.911	132.505	170.155
NTF3	XM_011520963.1	10.0427	6.46823	8.78825	5.14097	7.46046	19.2801	8.75894	5.39825	9.12976	6.95942	7.96124
XYLT2	XM_011525114.1	35.6248	32.3408	30.3992	21.4533	28.628	47.1527	42.1031	29.1568	33.8716	32.9165	30.6782
CYP2W1	XM_011515441.1	17.5025	17.1744	18.1444	12.7775	12.5608	14.5478	18.7092	15.5484	17.5232	16.4572	16.3723
RSPH9	NM_152732.4	1.93241	1.80164	1.27245	3.57114	4.85147	1.75489	3.06096	2.56927	5.04499		5.07822
OR10V1	NM_001005324.1	24.8749	23.5016	24.046	27.9703	30.8756	20.4993	29.2596	23.0216	21.2259	22.9074	18.3488
DNAJC24	XR_930844.1	46.2151	52.9019	79.2825	53.4927	59.4199	26.0987	44.8425	33.8188	36.8066	54.2207	37.4623
OR2AG1	NM_001004489.2	5.26274	3.03823	3.37482	3.1145	4.49269	6.73364	4.30287	4.67613	4.32633	3.14259	6.25746
ACTBL2	NM_001017992.3	10.0399	4.97022	5.55943	5.20736	7.28552	12.8689	6.38494	5.21106	6.91886	7.45308	6.92557
RP11-179H18.5	-	2572	2383.15	4465.23	3397.79	3294.62	2634.54	3003.65	2515.24	3783.6	2939	3525.64
RP11-93B14.6	-	3.39625	3.01073	2.97657	1.91699	3.33032	3.29729	3.72415	3.85172	3.53977	2.97964	3.60521
OR4D6	NM_001004708.1	22.1649	17.5975	28.1393	27.7508	29.3713	44.6037	37.3964	33.1238	30.924	36.7456	37.3047
MIER2	NM_017550.1	43.3556	42.1252	49.3056	49.9564	50.0249	53.403	54.3757	54.4907	51.6233	60.1998	49.0987
CCDC61	NM_001267723.1	7.96559	11.7655	11.6188	11.214	8.79776	8.47688	10.014	8.96583	9.8299	12.2676	9.06335
APOBEC3H	NM_001166002.2
SHANK3	NM_033517.1	1.94355	1.47575	2.33799	2.10579	3.35453	2.7373	1.45271		1.80798	2.30202	2.71658
IPCEF1	XM_005266923.2
CLUH	XM_011523768.1	14.0871	10.1505	12.25	9.73079	10.569	13.3813	8.9814	7.8691	7.98792	11.3443	8.76237
NAPSB	NR_002798.1	2.585	1.62021	3.1271	2.21419	1.67821	1.69172	1.36835	1.82096	2.7185	1.78775	1.9819
SEBOX	NM_001080837.3	3.93063	3.28132	4.83131	2.69743	3.23695	4.73194	4.86621	3.59735	4.22654	5.08406	4.48693
ZNF133	NM_001283007.1	7.65153	7.74983	10.7111	8.89927	9.79511	10.3889	9.66895	7.03792	8.84816	12.5733	13.2652
SPG20-AS1	NR_045181.1	6.3393	5.83591	7.50406	6.04139	7.37221	6.39013	5.98552	4.75979	7.87901	8.98359	9.28721
AC009413.2	-	4366.32	5586.2	7493.34	5365.88	4880.59	3967.25	5544.2	4204.45	5907.71	4528.56	7080
SEMA5A	NM_003966.2	4.48842	4.05755	5.56681	3.23182	4.78966	2.86677	3.41045	2.40726	2.51044	2.88961	3.01763
HLA-DMB	NM_002118.4	109.085	23.3038	21.5382	16.6863	76.844	137.145	74.3138	26.9306	54.7895	22.6686	42.7697
STRBP	XM_011518842.1	19.0838	15.7025	16.4942	11.8593	17.7364	35.1625	17.8096	12.2604	17.2202	14.1802	15.7039
TMUB1	NM_001136044.1	31.0607	44.4533	47.7595	32.4644	28.896	33.7544	63.0672	33.4119	38.7038	57.2468	41.8115
WDR63	NM_001288563.1	6.82938	11.6591	10.8689	7.2542	11.8879	5.12757	12.4951	6.8068	5.45273	13.1713	6.62465
ZYG11B	XM_006710898.2	281.376	342.853	378.215	294.336	325.3	259.798	380.216	242.587	295.656	373.408	380.885
ELMSAN1	XM_011537319.1	30.969	36.0847	22.7473	27.7752	22.1791	24.7235	27.6141	25.7925	30.998	35.6995	38.8509
RP11-229M1.2	-	1270.73	1735.92	2579.67	1755.96	1416.23	1006.96	1522.16	1168.36	1646.44	1416.98	2075.68
ATPAF2	NM_145691.3	64.5719	69.5215	68.0933	56.3381	54.1073	64.282	66.2486	52.6604	52.5149	68.8042	69.0976
EMB	NM_198449.2	3.34888	2.85652	3.47173	1.2475	3.05566	2.38043	3.34195	2.0935	1.74459	3.03001	1.68789
SDR9C7	NM_148897.2	29.0537	24.6479	23.6549	29.2492	26.6219	33.4901	36.8273	31.4497	32.3654	35.8894	39.0018
ZSWIM1	NM_080603.4	122.2	129.479	146.814	113.155	118.15	87.9783	131.377	85.7349	118.112	139.17	157.384
KIAA1143	NM_001320334.1	210.293	228.119	269.428	191.551	228.117	178.833	243.768	143.517	201.962	234.577	241.405
CPLX4	NM_181654.3
MACROD2	NM_080676.5	5.27388	2.09002	2.15847		1.45642	9.32162	2.02737	1.92279	2.65793	2.06523	2.78655
R3HCC1	NM_001301650.1	111.789	110.213	110.408	85.9403	97.5856	98.9336	122.258	89.2716	90.7328	108.964	95.7262
DMXL2	XR_243085.1	10.7469	10.4578	10.7327	8.92351	11.3516	7.7675	13.579	9.26264	10.798	12.7344	9.87504
ERLIN1	XM_011539170.1	309.149	336.622	217.998	251.202	274.083	318.975	440.265	267.945	302.113	338.057	359.049
YPEL3	XR_950857.1	207.553	105.917	161.196	107.557	134.981	168.231	151.669	93.9256	121.64	157.07	148.903
METTL22	XR_243305.1	25.1954	27.0952	25.9759	26.2957	28.3609	23.3898	34.5541	18.7843	26.1548	29.8057	34.1318
LRRC47	NM_020710.2	363.584	375.843	332.019	277.585	354.82	247.443	505.1	231.314	300.913	359.024	403.925
STK33	XM_011520297.1	11.0252	8.6069	8.32927	6.85502	8.09647	7.90451	7.40132	6.45037	7.45082	10.6133	6.77514
LOC93463	NR_135202.1	24.175	18.6994	18.3703	16.5422	18.7742	32.8594	24.2148	20.8141	25.0522	25.1224	32.0046
VAMP7	NR_033714.1	60.098	52.054	69.3382	40.8213	54.5801	50.9564	87.9656	46.0426	72.7416	82.5522	66.533
GLE1	XM_011518552.1	23.1119	19.0781	22.3346	16.356	19.256	18.9127	22.7618	19.6917	20.3861	23.4334	20.3468
FILIP1	XM_005248715.3			1.19705	21.5134				4.10654	2.11068		1.31367
LPCAT3	NM_005768.5	22.6264	18.7447	31.96	16.5575	20.5669	18.051	32.8532	18.6075	23.9023	28.0552	28.7576
LOC105370028	XR_945448.1	77.9595	66.9678	61.7255	61.9071	57.9072	86.2	102.281	72.9004	77.3495	103.015	84.6632
CUX2	XM_011538072.1	42.3155	40.6533	43.5764	35.0366	34.098	54.1836	52.1315	45.4297	43.8148	53.4383	40.2508
PRSS12	NM_003619.3	8.75273	5.96316	8.80274	5.61797	7.63919	11.0329	8.49517	6.48504	6.18966	8.5115	6.41135
ZNF385A	XM_011538171.1	19.8908	15.937	19.1812	14.3449	16.653	21.3418	20.1181	18.3937	20.5045	18.4335	17.6176
COX6B2	NM_144613.4	44.9414	39.7878	44.943	37.2313	34.4252	43.4455	40.3392	32.3588	32.5135	36.7682	47.0488
FAM81B	NM_152548.2			2.89388				1.20443
KNDC1	NM_152643.6
ANKRD20A11P	NR_027270.1	7.38717	8.39161	12.9641	7.22742	7.80172	7.65073	9.59466	9.20201	9.94807	7.37673	11.7223
ZNF282	XM_011516628.1	10.1502	7.13584	8.30758	5.41387	8.20892	8.34741	8.3899	5.32915	5.93763	8.74818	8.69259
TOR1AIP2	XM_011509252.1	17.8786	16.7574	17.5814	15.8458	18.4689	21.3005	22.6891	12.9318	19.1332	23.9153	15.2562
TTC39C	NM_001292030.1	13.7314	19.5393	44.6886	16.4134	16.4278	13.2511	24.5484	13.2449	15.433	15.1372	19.1677
LINC00671	NR_027254.1	26.3117	20.1174	24.0604	17.0345	19.1116	27.3247	23.3864	17.7554	20.3887	24.4604	22.5614
SPATA19	NM_001291992.1	11.4643	9.73486	11.2817	7.71073	9.59117	11.0096	10.7425	9.72137	8.99808	11.3061	10.6798
PACSIN3	NM_001184974.1	95.0673	90.9523	76.4593	78.1712	87.2245	82.77	103.681	56.7525	61.8118	90.0688	68.5167
NME3	XM_011522504.1	285.203	226.042	223.368	210.794	239.569	223.836	304.825	192.552	205.932	306.904	294.761
GPR50	NM_004224.3		1.42185	2.97648		1.54087	1.35239	2.14579	1.71935	1.61048	2.45902	1.61107
PTHLH	XM_011520775.1	20.8933	30.5891	15.0592	20.7506	20.4862	16.8803	27.058	21.7139	51.1311	34.4788	75.6614
COL16A1	NM_001856.3	269.006	237.153	246.676	209.911	309.995	293.152	428.048	194.386	226.756	399.854	337.452
C4orf27	NM_017867.2	780.688	951.826	1171.48	628.831	795.867	540.118	1008.99	520.602	599.269	795.555	730.71
SH3BP4	NM_014521.2	12.4637	13.0763	10.0116	9.86593	11.4466	15.0329	15.6108	9.59435	11.3635	19.1052	9.20687
SERGEF	NR_104040.1	65.2536	67.5979	99.082	57.6107	65.7533	56.0207	66.6904	51.0033	63.7564	69.1943	87.7669
FAM209B	NM_001013646.3	1.94355	1.5477	2.97648		2.01757		1.64787
HOXC13	NM_017410.2	6.08727	5.18636	7.10591	4.26737	4.5459	8.53466	7.4885	5.08348	6.0819	5.69226	7.51334
PLPPR5	NM_001037317.1						5.27678			1.98415
PRAMEF12	NM_001080830.4	11.4624	8.12045	8.4726	5.87943	9.69504	18.0392	10.2233	7.36815	10.1272	9.42443	10.683
TENM3	NM_001080477.3	32.8713	26.3626	21.2154	19.8683	26.7311	28.0982	45.0676	24.0427	38.2169	39.8843	29.4186
LGALS3BP	NM_005567.3	96.4721	92.7928	104.098	70.2731	85.8974	121.304	142.669	89.4218	96.9392	147.65	100.6
C2orf16	NM_032266.3						1.31314	1.55392				1.46064
TUBA4B	NR_003063.1	35.3107	30.9859	30.8336	26.3913	30.1234	30.4436	29.4098	27.6006	27.1551	26.2511	32.5185
LCE2B	NM_014357.4	1.68396	1.70246	2.48141		1.66705	3.13472	2.29656		1.07119	2.18113
DUSP23	NM_017823.4	227.479	240.449	259.336	182.245	252.727	215.489	303.927	174.934	235.462	263.388	230.273
VPS26B	XM_011542565.1	77.6259	68.3386	79.7385	68.9278	97.9609	89.3628	94.988	89.3448	130.403	121.841	137.47
OR1L6	NM_001004453.2	7.00462	6.35127	6.70046	4.75968	5.15258	11.3631	7.03362	6.32257	6.30847	7.39928	5.59608
OR2M4	NM_017504.1	5.16919	5.26692	4.33615	2.65549	4.2738	5.69461	4.64965	2.35565	4.9924	5.01063	3.60527
AC006483.5	-	235.449	327.172	340.313	217.156	291.828	238.533	351.228	265.279	366.509	464.769	266.551
GPRIN1	XM_011534422.1	7.41704	6.03483	6.36321	4.30956	6.36146	7.95277	7.23468	6.80072	6.55085	6.72704	6.41122
NLRP7	NM_001127255.1	3.53172	1.42213	2.18008			4.10081	2.66154		2.86341	3.84071	2.78648
OR51Q1	NM_001004757.2	23.044	19.9452	22.2664	19.7993	15.4572	25.4526	25.5108	21.2828	22.7568	25.3479	21.8161
C9orf9	NM_001316900.1	29.3228	26.4543	41.7	14.6662	22.8722	33.016	46.8977	25.3168	35.5929	27.2531	36.4967
DDIAS	XM_011544838.1	23.1697	26.8699	29.1294	18.9437	22.4866	18.539	33.4392	24.3294	30.4421	34.8576	28.4568
CHMP4B	NM_176812.4	529.027	518.317	598.72	410.355	526.681	417.689	592.616	343.078	540.364	710.327	830.034
CINP	XM_011536830.1	314.752	333.482	398.797	265.958	324.825	246.669	288.961	205.454	233.648	339.884	193.967
MEF2C	NM_001308002.1	32.5699	7.65065	9.11838	6.753	11.3226	59.1169	14.239	7.14652	13.4878	8.07982	8.91644
FAM76B	XM_005273777.3	8.87492	7.11835	11.1991	7.61764	7.20174	4.74801	8.77345	4.82042	7.54288	9.27905	8.47213
C2orf83	NM_001162483.1	76.5987	66.003	69.9483	68.3131	57.5737	76.5313	86.2183	58.9515	68.5272	65.3906	79.0585
POT1	XM_011516007.1	51.6575	59.9347	74.3789	35.2319	44.4172	29.6211	62.4729	46.1874	61.1817	62.9729	53.3921
OR7A10	NM_001005190.1	21.9726	19.4476	22.1157	15.3089	17.2549	26.5499	24.6923	22.132	27.5794	26.1758	26.1056
SMU1	XM_005251503.3	126.339	92.3975	94.9673	85.7211	92.0827	159.812	126.209	76.8858	115.992	122.99	126.193
MTIF3	XM_011534963.1	155.846	141.467	178.546	110.45	134.871	96.4544	141.191	103.193	140.001	164.871	155.743
PCSK4	NM_017573.4	13.3595	7.76761	8.70582	5.294	7.47351	20.4334	12.2782	8.05606	12.4511	10.8198	9.21026
RARS	NM_002887.3	712.649	752.317	775.032	562.873	683.984	641.837	833.227	517.092	746.736	879.037	662.965
RGP1	NM_001080496.2	9.85912	7.31671	9.91479	5.14097	6.71422	11.8431	10.2818	5.49207	7.88505	9.5496	10.6061
HNRNPA1P8	-	2025.52	2177.09	2134.97	1508.75	1444.88	1203.17	1928.36	1418.33	1705.75	1876.05	1475.84
FAM175A	NM_139076.2	54.1239	59.5302	54.9525	37.9366	48.3453	26.8101	42.5565	28.6559	43.6332	42.8621	47.6502
SLC16A14	NM_152527.4
UBXN11	NM_001077262.1	10.1919	8.07516	8.70573	6.32955	7.32792	12.2487	8.47389	6.7394	8.89804	7.66789	9.2102
VPS8	NM_015303.3	165.477	158.936	160.895	114.038	120.853	131.157	149.819	112.397	148.056	131.31	123.541
C11orf52	NM_080659.2	9.55454	5.24082	7.25644	4.72394	6.61192	7.99055	7.50018	5.51634	7.9478	6.2573	7.95432
COL6A2	NM_001849.3	56.9394	76.164	47.0455	93.8051	98.806	76.8738	103.031	54.4591	121.833	95.6178	92.8572
SCN7A	NR_045628.1	5.63178	4.84352	5.96496	4.97899	5.60886	4.86043	5.55204	5.278	6.02429	5.76266	5.74318
AHI1	XM_011535916.1	252.663	201.407	265.306	230.502	271.577	139.946	200.959	150.324	181.931	217.08	200.561
MKLN1	XM_005250356.1	85.9305	87.4134	66.2241	94.2503	111.04	89.6501	84.6368	66.6728	96.6441	113.779	78.1
CPSF3L	NM_001256460.1	46.7167	59.5733	81.3389	58.4371	56.179	48.7892	66.6505	52.3284	63.6981	73.1822	53.021
PALM3	NM_001145028.1	22.1498	18.8175	22.9124	18.1453	21.6846	22.617	21.9188	19.9907	19.7229	20.7572	19.8288
HELT	NM_001300782.1	2.70673	1.94527	2.57814	2.26527	2.21224	2.8843	2.92114	1.9657	1.8526	2.8607	1.39061
TMPRSS11A	NM_001114387.1	4.09382	3.49802	4.27534	3.63993	4.48889	5.6951	4.07181	3.38397	4.72931	5.93294	5.44207
FAM183A	NM_001101376.2	4.82361	3.03767	5.39449	5.60012	5.15514	8.16025	5.84164	5.15991	6.06094	5.33304	8.8395
LINC00596	-	4.46286	1.85498	4.77041	3.37606	3.50971	3.49544	3.5103	3.76545	4.08445	2.5716	4.71103
FAM86MP	-	59.8454	69.8369	75.272	62.7655	71.1771	60.9049	75.0627	59.1654	57.8401	70.7421	60.627
RP11-587D21.1	-	1537.21	1654.17	2829.04	2173	1922.12	1485.96	1941.61	1422.39	2078.97	2152.13	2518.46
FAM131C	NM_182623.2	113.409	102.623	119.56	111.955	121.586	155.53	160.304	135.162	131.049	134.138	126.267
CCDC189	XR_950869.1	9.12814	10.7567	15.9812	11.9856	11.7904	10.649	16.2254	11.8106	13.1747	12.9697	19.0205
RP1-47A17.1	-	22.5804	21.2004	24.7815	23.3026	25.0245	27.4883	26.4277	25.5886	23.9547	24.482	26.4658
FAM196A	XM_005252694.2	2.35996	3.05574	1.85012	3.41173	2.42444	1.91894	3.81983	1.48169	6.20045	1.8724	10.3999
ZNF652P1	-	1.40847	1.80081	1.69221	1.30743	1.2729	1.36042	2.13854		1.08418	1.50059	1.39061
SBK1	XM_005255315.2	1.82916		1.84292				1.04912			1.13308
B3GNT8	NM_198540.2	25.2217	19.4937	18.9768	15.6354	21.1133	28.4577	24.3773	25.878	38.0483	26.2781	43.9419
FAM109B	NM_001002034.2	6.6458	6.35043	7.17402	5.78369	7.21893	7.8387	7.443	5.54277	6.0032	6.15301	6.99202
C10orf111	NM_153244.1	4.14	4.01283	3.70468	3.09041	5.29694	3.8241	3.83668	3.4184	5.21858	3.87556	4.78427
BNIP3	NM_004052.3	759.108	1137.85	2342.92	844.859	561.813	875.684	832.258	1040.91	1602.37	937.122	2829.22
PQLC2L	NM_001130002.2
RPL29P33	-	826.572	973.778	1385.44	1045.55	919.528	747.816	929.721	831.164	1198.65	967.395	1252.22
CEP83	XM_011538430.1	11.9416	15.9106	11.6941	13.5223	12.8087	10.9118	18.1986	16.006	16.2593	16.4396	19.2411
AGR3	NM_176813.4
SLC24A4	XM_011536442.1	5.06212	2.18058	3.70477	2.90157	3.27454	6.55419	4.11214	2.73874	4.03701	2.92876	4.63748
DSC3	NM_024423.3	5.92005	5.51029	5.95767	3.80829	5.29437	5.4355	5.84889	4.65726	4.53181	5.09431	4.48322
ATP13A3	NM_024524.3	18.3405	18.4027	15.3891	15.4646	14.4262	8.14878	13.1056	7.98019	12.8299	10.0101	19.6048
POLR1B	NM_019014.5	52.1428	60.2409	56.7174	46.9965	50.183	53.7311	55.5953	35.3728	42.2172	58.681	46.4539
HLA-DMA	NM_006120.3	142.613	142.127	173.412	108.25	79.737	104.691	381.425	100.362	129.328	116.374	213.755
PAGE2	NM_207339.3
AMTN	NM_212557.3	16.0022	10.295	12.017	11.3581	13.8647	23.299	14.55	12.006	15.2565	15.7404	15.0426
MON1B	NM_014940.3	93.9801	88.8492	101.619	82.5953	95.6043	121.705	116.304	97.6598	96.0881	102.844	117.187
SPDYA	NM_001142634.1	28.431	22.365	21.3586	21.8767	22.6106	25.8698	23.4549	21.2995	23.6604	25	26.3225
DEFB131	NM_001040448.2	3.978	2.61371	1.51278		3.80792	1.39286	2.76177		2.53436	2.79666
MATN1-AS1	NR_034182.1	4.8089	6.47769	5.39449	2.77529	4.45666	6.0822	6.00138	4.42785	4.99214	4.63481	6.6281
LOC403312	NM_001301851.1	11.3509	8.21046	8.63042	6.26069	8.89815	10.7297	9.6858	6.45884	9.06919	8.96493	11.3441
C12orf56	XR_944486.1
RP11-143H17.1	-
HMX2	XM_005269743.2	7.72236	2.57704	2.40619		3.08499	2.19829	2.88572	1.76202	3.65576	2.97621	4.04267
NOXA1	XM_011518160.1	25.8077	21.8049	24.9032	18.7127	22.2623	23.9212	26.281	21.2559	25.505	22.8672	27.3578
COMMD6	XM_011534948.1	2779.22	1855.8	2359.53	1547.33	1922.68	1733.89	2787.32	1305.61	2266.68	2139.08	2289.22
COL4A5	NM_033380.2	27.5643	15.8384	11.1382	14.1497	15.1526	19.422	20.9148	13.8819	22.6677	25.4262	27.2847
GCNT4	NM_016591.2									1.32888
OR51L1	NM_001004755.1
PLEKHD1	XM_011536762.1	16.9196	12.4809	15.3965	10.6375	12.4965	13.5522	14.8219	12.8469	15.0255	16.7265	15.6863
GAPT	NM_001304428.1			1.43747							1.20943	1.46409
TRAM1L1	NM_152402.2	83.008	55.9263	45.9799	47.6685	72.4096	38.8524	79.1458	42.4998	46.1438	88.1458	38.7114
BLOC1S3	NM_212550.4	40.6118	37.6288	47.8057	30.4443	42.2499	43.0578	48.9141	37.3956	48.0332	47.1962	45.7994
RPS6	NM_001010.2	6676.77	6684.01	9387.09	6049.72	5951.6	5074.31	6235.77	4115.49	6747.06	6280.57	8334.04
RP1-249H1.3	-	555.928	589.793	907.057	493.95	548.907	383.436	628.164	366.734	580.937	598.261	632.421
ABI2	NM_001282927.1	114.847	118.891	99.4195	86.5347	108.927	103.301	121.581	77.7177	85.3583	136.019	82.4485
KANK4	NM_001320269.1	2.84294	2.79431	2.48861	2.01002	2.85048	2.52474	2.31697		2.00806	2.98353	2.71664
ZNF132	NM_003433.3
MMP19	XM_006719401.2	39.3346	23.4749	19.2781	25.8723	34.9012	36.5994	39.8272	30.9653	35.7482	61.4543	55.1586
LYPLA1	XM_005251127.3	116.934	180.969	199.74	119.663	133.793	40.934	164.849	121.679	119.841	157.725	130.108
OR5W2	NM_001001960.1	2.85691		2.66093		1.63804	1.4943	2.4622			1.74224	1.38709
SBK2	NM_001101401.2	12.1795	10.5217	10.0798	8.07675	8.36121	8.92814	10.7798	8.43823	8.59266	10.1969	8.91638
-	-	3.80959	3.37246	2.4815	1.93495	2.23389	3.18954	3.16807	2.58552	3.02903	3.40915	3.23444
BCDIN3D	NM_181708.2	98.0253	90.8625	105.36	65.9742	87.8436	62.9883	94.592	65.167	59.7345	98.9102	87.1056
NKAIN3	XM_011517512.1	50.4819	31.8243	17.086	22.1229	39.2535	26.7793	37.1508	17.3231	24.8601	46.906	17.6177
CCDC190	XM_006711289.2	5.59554	4.86186	6.52814	4.20737	4.63382	3.98864	3.47858	1.95723	1.54734	3.19531	1.75817
UBALD2	NM_182565.3	842.685	1083.03	813.382	693.421	825.715	525.157	851.663	561.225	676.392	687.37	718.021
NRIP2	XM_011521031.1	64.2464	57.5621	62.4609	43.0429	54.0553	73.3443	73.1215	69.8262	74.352	75.7905	57.2334
OR2A2	NM_001005480.2	4.5505	3.52469	4.10311	2.3851	2.31677	2.4723	2.28524		2.7239	2.19676	2.78674
C2orf80	NM_001099334.2	4.09382	2.88431	3.94511	2.41826	3.56549	2.80629	3.9524	2.05907	2.9893	2.81326	3.82579
HMX3	NM_001105574.1	7.65863	7.66927	8.79554	6.2518	8.25578	10.6766	9.41353	4.40336	7.50559	6.98334	7.36643
PLA2G4E	XM_011521239.1	6.10835	4.17593	4.83122	4.55558	4.03227	5.07446	6.74402	3.26588	5.75568	4.96953	4.19304
NRN1L	NM_198443.1	13.3571	8.90472	11.7838	7.10114	9.50003	15.685	12.0072	10.2476	9.29537	9.34075	12.2365
CCDC121	NM_024584.4	14.2752	12.9129	16.2073	9.89285	10.8201	10.3643	14.5655	12.04	10.1507	15.1455	10.7601
CNTD1	XM_006721691.2	3.28326		2.00794	1.28072	2.28934		1.10322		1.61562	2.25154
RBMXL3	NM_001145346.1	3.75535	3.64277	3.63675	2.16315	2.85652	6.41086	4.19478	2.17062	2.60534	5.32377	3.08043
TRIM59	NM_173084.2	1.63659	2.5237	2.59264	8.95032	5.33387	4.78021	14.0266	2.04281	5.1737	4.85265	9.86442
HNRNPA1P13	-	361.533	446.264	571.886	341.062	346.572	250.242	487.833	343.181	403.312	521.985	363.79
LOC101929950	XM_006722258.2	12.3128	14.7457	23.2818	10.6465	10.8406	7.24971	16.643	11.4721	15.5725	16.6697	10.9106
FRG2C	NM_001124759.1	2.72946	2.35145	1.76032				1.223		2.33711	2.5012	2.34939
IFITM8P	-	31.356	28.4496	28.8211	31.6481	37.3509	42.7772	48.3575	28.0509	30.6476	49.5014	33.9952
TMEM63B	NM_018426.2	23.9943	22.5728	22.3634	17.6351	21.0894	33.7481	27.3377	24.5345	25.063	25.3797	28.1697
TULP4	NM_001007466.2	4.72767	3.92226	3.63675	2.71532	2.62581	1.96721	2.34649	2.27223	1.30778	3.88621	2.56967
FOXJ1	NM_001454.3	14.1343	8.84138	11.4537	12.0034	9.54432	10.6246	12.0643	9.77137	11.0296	10.6657	14.3708
DNMT3A	NM_175629.2	39.8924	26.6618	25.4126	24.305	29.8997	34.86	32.9758	17.7387	29.8345	33.1508	32.0671
ZNF271P	NR_024566.1	326.552	316.455	413.865	269.635	336.087	218.322	316.246	177.046	269.496	386.139	255.998
SERPINA13P	NR_015340.1
ELL2P1	-	5.54226	8.62525	7.48957	6.71988	6.10721	3.92014	7.70949	6.28068	12.4455	8.7017	9.43085
C5orf38	NR_122125.1	43.0707	40.147	41.4742	33.023	31.7608	39.1688	46.9668	41.9065	43.5754	38.303	37.7528
CD300E	NM_181449.2									1.3263
OR4N3P	NR_028067.1	26.1194	14.3931	12.9787	12.5466	21.213	42.6364	23.292	18.6478	28.9553	20.9909	30.5208
EIF3LP2	-	317.105	321.857	485.012	274.602	319.509	231.14	320.098	236.138	356.961	389.431	318.122
CD44	XM_006718390.2	120.206	146.47	212.96	121.053	127.756	105.019	159.641	139.732	160.58	154.473	233.513
OR6A2	NM_003696.2
KIAA1109	NM_015312.3	10.2608	7.42505	10.4099	6.99905	8.85799	8.42256	8.51558	4.56389	11.0246	8.62203	8.54907
DUSP28	NM_001033575.1	51.4493	42.7405	48.4269	24.7615	37.6434	51.8744	43.5183	38.0151	44.7808	45.5257	41.0033
H2AFX	NM_002105.2	901.777	626.598	423.777	415.62	792.651	1090.55	699.917	433.645	712.878	719.173	703.069
TP53I3	NM_001206802.2	85.5124	52.0651	44.4553	45.4444	74.8364	64.8929	53.1124	43.3569	66.9064	84.6433	72.1312
C2orf66	NM_213608.2	2.97273	2.16226	2.24828		1.76868	3.12104	2.81305		1.40783	3.00013	2.0518
LINC00602	NR_027284.1	2.09491	1.73802	1.04652			2.26195			1.33968	2.09648	1.46768
FOXR1	XM_011542757.1
HIGD2B	NR_002780.1	299.643	269.622	312.026	212.123	267.091	179.191	203.998	190.398	258.993	309.591	235.79
TEX36	XM_005269817.3	2.48503	1.60272	2.33799			2.20878	1.32703		2.25019	1.92718
CTD-2651B20.5	-	5.36221	3.69639	2.89397	2.10318	3.99178	4.27118	3.878	2.74721	3.90289	3.94694	3.97604
GABARAPL3	NR_028287.1	107.615	42.2693	62.0699	32.6657	37.154	161.602	57.5507	34.0736	96.3194	43.9663	79.1981
RPL12P2	-	3045.79	3292.57	3654.9	2441.48	2300.26	2821.42	2998.56	1795.71	3284.46	2315.04	2976.52
SMPDL3A	NM_001286138.1	57.172	50.9063	69.2343	40.8035	46.1064	31.3751	36.7533	33.9975	39.7377	55.1619	56.4216
NFAT5	XM_011522822.1	77.7695	84.2198	100.464	85.4085	76.9728	59.0928	80.3965	66.8541	75.4071	85.8613	73.835
OR5AP2	NM_001002925.1	10.6434	11.3785	13.9327	16.56	14.4032	14.8399	16.1913	11.1651	19.446	9.90384	13.6292
PPP1R35	XM_005250200.3	547.48	639.432	637.218	642.041	609.314	399.723	544.137	428.392	520.67	602.111	537.207
SUPT3H	NM_181356.2	14.9472	15.2247	19.2027	22.2517	17.5764	17.7877	20.081	14.1222	19.9283	24.2211	25.878
C6orf141	XM_005248853.2	26.6024	25.0902	15.0736	26.0585	20.108	22.724	26.3481	15.1401	25.8946	28.3344	15.9871
ZDHHC7	XR_429724.2	6.38548	7.07305	10.6502	7.7018	6.54755	7.35115	9.09122	5.82117	7.3374	8.56325	3.96919
XRCC4	NM_001318013.1	74.6048	108.015	169.282	120.062	98.9627	58.8857	110.27	82.49	106.731	124.521	143.896
ACP1	NR_024080.1	315.273	440.034	698.439	437.78	434.359	295.948	510.665	334.714	367.195	515.311	564.035
CCDC66	NR_024460.1	33.7808	41.4578	49.6139	41.9653	44.4514	29.2484	40.7927	27.3717	31.329	49.2555	31.5601
KLHL28	XM_006720174.2	27.6503	25.4699	18.1445	22.0477	27.2945	38.7492	23.208	14.4769	18.0803	30.82	28.8974
SYCE1	NM_001143764.1	24.3721	20.1882	22.3419	20.553	19.8754	52.5801	24.9619	31.1633	21.8758	63.9808	48.8996
GAA	XM_005257194.3	78.7343	90.7425	93.8193	78.1954	80.6708	102.908	133.511	98.9784	99.1017	85.0158	127.893
SLC38A8	XM_011522872.1					2.58152	1.69392	1.27022		1.35241
KCNC2	XM_006719389.2	37.5873	26.4265	26.1267	27.2535	28.5015	42.3194	31.447	28.6634	31.3395	30.4451	34.8069
CD300LG	XR_243638.2	10.4657	10.6197	11.3714	8.19669	9.84799	13.677	13.5845	10.4859	11.404	11.268	13.1183
LRRC71	XM_011509240.1	5.64694	5.83646	6.1371	4.99691	5.49384	8.83088	8.24147	5.89073	6.94818	7.30536	7.88058
OR9I3P	-	3.56228	3.82308	3.62946	3.53791	2.78132	3.34359	3.56884	2.99287	4.21857	3.84071	4.49057
RP11-296A18.5	-	5356.15	7246.79	9092.4	6953.91	5331.49	3770.46	7210.25	4765.44	6930.4	5377.7	7941.46
RPS2P4	-	4433.02	6168.88	7886.83	5808.13	4444.27	2854.33	5675.16	3259.91	5022.2	4532.96	6418.85
TIAM2	NM_012454.3	71.8626	15.4769	8.31469	13.8614	46.43	87.6275	26.512	17.5695	39.3978	27.5267	60.8478
ZNF226	NM_015919.3	168.775	188.627	195.838	138.84	182.04	63.8971	110.878	79.1105	136.321	147.708	191.934
BARX1	NM_021570.3	20.5131	17.8612	21.0721	15.8369	18.353	19.8325	20.1168	16.32	20.5202	17.4393	19.9057
IFFO2	NM_001136265.1	160.299	106.558	70.2461	96.6146	126.622	246.323	147.016	93.2192	136.909	130.55	175.916
DNAJB6	XM_006715823.1	308.697	306.806	256.025	259.567	250.386	182.062	300.681	201.078	295.371	448.157	171.057
ANP32E	NM_001136479.2	103.417	108.962	80.7675	73.4283	81.7264	61.6696	113.66	74.5371	77.2059	111.26	74.8671
UBE3B	XR_429119.2	99.8371	106.54	116.532	81.0444	94.0564	46.114	84.2645	66.3686	78.6649	85.4938	101.779
ATM	XM_006718845.1	13.5151	9.69931	9.11829	8.09454	8.57597	8.9918	9.5065	6.12082	8.98767	8.6479	10.7568
RPS2	NM_002952.3	12959.8	13443.9	16267.5	11774	10780.4	8093.87	13684.1	7831.79	13767.9	11177	15406.9
RNF212	NM_001193318.2	71.9685	60.7729	64.4808	54.3243	64.552	88.4205	78.3532	62.9374	68.4061	73.28	77.9601
CLVS1	XM_011517472.1	3.7558	4.74434	4.98923	1.57785	2.32661	2.55399	2.88708	2.04258	2.83949	2.94204	3.30799
AKAP13	NM_007200.4	182.518	96.449	88.8182	109.1	141.067	138.528	119.419	92.4045	151.248	151.815	146.857
MUC15	XM_011519909.1
PRDX2P2	-	16.7945	27.113	124.216	39.0807	19.321	13.3218	51.1778	19.6009	54.2079	20.2408	103.686
FAM86B3P	NR_024362.1	51.2231	49.8325	48.1039	37.2007	46.6317	43.6081	50.4303	35.4754	39.635	48.435	42.5459
ZFYVE28	NM_001172656.1	40.9964	36.5181	42.1271	41.542	39.4147	45.4021	48.3644	42.2116	44.5857	49.0675	52.5766
PPP1R9A	XM_011516394.1	21.7834	8.94226	10.5751	8.61993	7.17497	26.3573	10.3245	7.7081	13.654	10.4157	8.76243
RNF126	NG_016713.1	4.86173	3.29938	3.70477	2.95255	3.30388	3.53739	4.21163	3.23968	3.61075	3.73849	3.08741
BORCS6	NM_017622.2	28.4	17.8065	18.0693	15.2541	19.0689	27.3953	20.573	12.8376	20.9812	27.0091	22.1099
ZFP92	NM_001136273.1	40.937	36.6179	33.395	29.9698	28.295	33.5458	32.5976	24.551	27.3577	30.8269	35.398
UBE2A	NM_181762.2	320.972	379.556	430.129	277.621	321.329	210.895	423.987	262.624	362.915	432.794	408.983
VN2R17P	-	3.96568	3.63389	3.38184	1.99481	2.50187	3.46086	3.85254	2.36412	2.18422	3.57015	3.68234
DEAF1	XR_930843.1	67.7343	57.1645	64.2116	49.8454	59.4113	55.3529	78.6635	40.4113	42.3544	68.3457	54.2737
LINC00525	NR_038407.1	4.37448	5.13189	6.94079	4.20754	7.97252		3.9465	3.65583	6.53683	3.79326	15.9871
KCNQ5	NM_001160133.1
KIR2DL3	NM_015868.2	6.90658	5.71894	5.39449	3.5711	5.24496	8.50811	5.89292	5.44894	6.15043	6.09589	7.21939
AK3	NM_001199856.1	94.4467	111.427	132.543	93.1049	101.893	44.8207	116.822	85.2509	87.5769	125.472	107.744
AKAP4	NM_003886.2	3.19443	1.90027	2.33799			1.63542	1.8948		2.08958	1.36213	2.20242
GIT2	XM_006719714.2	14.0454	14.2037	20.9534	12.979	15.1911	10.2975	20.4377	13.1862	10.5559	19.6366	14.5948
ZNF77	NM_021217.2	7.44568	7.9118	11.4538	5.9635	6.61225	5.16952	8.56968	5.72149	8.71404	11.0973	11.7924
MSRB3	NM_001193461.1	21.8582	48.1281	23.6694	37.8436	53.4946	27.6645	53.1266	30.8637	22.9389	74.9151	6.70153
IL11RA	NR_052010.1	5.78384	4.34706	4.03473	3.52009	4.02335	6.74314	6.21658	4.17371	5.63725	5.66971	6.55135
VWCE	XM_011544819.1	7.6475	5.12385	6.52103	5.67529	6.57589	9.18609	7.5715	6.52749	7.52668	7.39636	12.2298
CDC20B	NM_001145734.2	1.68277		1.51278				1.83491			1.26518
LRRC2	NM_024512.4
HYDIN	XM_006721206.2	31.8186	26.9141	28.8819	25.4157	29.818	30.546	29.7189	29.1118	28.4733	27.6577	30.2269
TDRD9	XM_011536402.1			1.11462
OR7E121P	-	4.51069	4.47206	3.79458	1.51781	3.88188	3.03966	3.60844	2.50886	2.43432	3.46696	2.56967
ZNF781	NM_152605.3	2.03426	1.41268	2.90117			1.61739				1.37873
DRICH1	NM_016449.3	89.4562	102.768	107.29	86.6902	85.9892	84.8337	99.7542	107.419	122.718	102.082	118.762
LINC00518	NR_027793.1	2.55348	2.1528	1.52718		1.57624	4.9672	1.40414		2.76337	1.39934	8.54536
OR6B3	NM_173351.1	2.05346		2.15127		1.62052			1.82118	1.52896	1.64196	2.7934
MTIF2	NM_001005369.1	310.374	382.727	424.741	307.733	345.979	230.933	371.623	211.026	361.237	412.77	326.592
DNAJC19	NM_145261.3	372.659	319.796	374.692	293.252	345.492	308.709	390.742	214.803	404.001	392.226	372.673
ZNF81	NM_007137.3
SMAD3	XM_011521560.1	16.615	15.8389	19.7661	14.9391	13.9606	8.81357	16.1795	9.21974	22.7919	11.5943	17.838
GABRB2	NM_000813.2	3.10252	1.22321	2.10468	1.59563		1.87386	2.11997	1.56659	2.13138	3.2957	3.97264
RALGPS2	NM_001286247.1	13.6819	10.4408	13.7891	8.95924	11.0352	9.61949	10.349	8.70999	10.9612	11.083	10.7604
MMP13	NM_002427.3	8.61698	1.82775	2.25539	2.95258	66.4754	51.3181	103.375	34.431	40.4962	116.344	31.5564
SMARCC1	NM_003074.3	129.385	109.628	77.3885	82.9435	91.831	111.621	129.088	88.02	120.978	113.014	116.61
TMEM217	NR_104442.1	2.18682	1.91027	1.45196		1.43601	1.85314	2.23975		2.44731	2.08223	1.98196
PPP1R14A	NM_001243947.1	454.268	424.789	469.438	411.943	404.126	496.651	525.531	516.423	561.765	540.205	511.156
POP5	XM_011538441.1	537.427	485.107	504.74	445.881	535.082	358.341	514.67	332.064	397.282	478.907	486.585
AZI2	NM_022461.4	70.3755	66.615	74.7593	48.7883	58.9871	42.6044	70.1271	58.0949	66.4878	85.9394	84.5937
NFIA	NM_001145512.1	33.3448	25.6683	23.228	17.8571	20.9313	31.4938	32.1783	31.8898	32.8346	36.1135	28.6875
MOV10	NM_001286072.1	19.7383	13.5097	12.0459	8.01675	7.73256	18.7307	14.4815	12.5327	14.4145	15.4122	12.674
TNIK	NM_001161563.1	20.9705	8.07461	7.49695	8.13676	9.36783	25.8475	14.6598	8.97316	8.61619	13.7781	5.96
-	-	18.8505	12.2364	10.1622	9.46051	16.4469	24.9219	14.1424	11.5218	14.8146	13.2002	14.9587
OR2C3	NM_198074.4	12.1603	7.32615	6.53526	5.99927	5.79751	13.3223	10.1007	9.83878	9.57157	9.02274	11.0471
CRYM-AS1	NR_026675.1	4.18216	4.76157	3.13439	2.73958	3.02922	2.0979	2.67605	2.16892	3.42636	4.11333	3.97629
RPL22	NM_000983.3	308.976	386.35	396.411	358.114	303.537	142.699	296.212	232.416	363.271	290.441	368.003
RAP2B	NM_002886.3	138.696	126.764	143.137	139.567	134.075	121.724	157.139	111.507	155.963	146.319	95.5796
RAD51	XM_011521862.1	147.604	214.974	212.663	228.273	235.951	122.285	206.449	146.671	181.67	193.086	106.352
PSMD3	NM_002809.3	231.11	271.531	363.004	324.392	279.956	236.544	386.922	221.814	281.156	285.211	190.212
PSMB6	NM_001270481.1	2779.47	3277.14	5248.38	4068.5	3875.16	2264.11	3040.54		2939.09	3259.19	2336.39
GIPR	NM_001308418.1	30.7468	25.8225	27.4397	27.4116	25.4885	28.3712	25.291	28.7562	24.9685	21.8015	24.6292
GDNF	NM_001278098.1	1.48617	1.71107	1.03922						1.18139
FLT3	XM_011535018.1	2.31781	1.49437				2.76	1.87758		2.04754	1.95608
FOXC1	NM_001453.2	97.6804	100.151	120.977	131.634	120.479	112.867	113.049	98.9441	119.914	99.9558	104.666
MECOM	NM_001164000.1	35.4079	41.4909	69.4674	49.0648	44.467	42.6953	56.0687	40.8529	38.3191	40.7304	32.6585
ESD	XM_011534955.1	1036.63	1177.63	1770.25	1504.61	1413.9	839.345	1243.15	1052.65	1315.99	1370.71	1254.53
PHC2	NM_198040.2	452.383	463.282	433.463	451.453	417.484	400.538	507.795	422.569	384.997	351.298	331.734
E2F6	NR_103490.1	72.3865	78.0882	111.502	106.413	116.297	85.9394	113.635	88.453	95.1013	106.811	102.598
PIK3C3	NM_001308020.1	81.6015	84.4882	129.081	98.3082	96.281	73.9652	72.8581	91.1184	114.651	119.361	90.4958
PCMT1	XM_011535868.1	395.97	533.219	728.543	611.026	640.658	433.564	600.187	465.29	570.25	639.636	595.993
PBX3	XM_011518758.1	141.899	151.064	195.181	226.202	215.33	142.036	194.351	140.8	154.426	224.363	164.186
NPTX2	NM_002523.2	10.6017	7.99349	9.03578	10.0101	10.5499	11.8691	11.3327	11.5298	13.246	9.87162	13.2687
NOV	NM_002514.3	65.353	104.728	117.238	128.759	126.264	57.7559	62.4417	102.267	124.887	183.012	144.925
DES	NM_001927.3	60.9182	61.298	66.6509	54.9784	65.3789	58.3027	72.1092	70.9542	63.5509	65.3274	64.9656
AKR1C2	XM_011519342.1	122.46	228.048	661.263	213.23	337.812	109.743	268.802	123.26	108.384	118.229	94.5508
CSF1R	NR_109969.1	42.6613	49.7447	57.0401	43.1092	43.0835	51.5246	59.9515	46.9667	32.9611	43.9375	28.677
CRP	NM_000567.2	4.6874	4.5996	5.15407	4.42943	4.77215	6.20437	7.1149	4.31077	5.44772	6.17459	6.32743
CLK1	NR_027856.1	303.087	303.766	308.015	476.703	347.975	502.809	458.628	256.011	417.358	447.986	464.55
CKS2	NM_001827.2	609.95	796.823	1177.81	1169.78	904.251	596.749	766.984	698.825	955.736	1048.54	770.646
CDA	NM_001785.2	5.5259	8.67942	5.4843	24.3176	8.5349	12.7382	7.31732	7.02968	13.6512	7.93845	7.80377
CD40	NR_126502.1	74.7535	71.9784	58.2706	78.2975	86.4385	95.8049	125.281	99.6728	115.959	99.7959	160.938
RNF4	NM_001185010.2	24.0146	37.7292	32.8316	28.6907	26.5017	9.19461	37.1336	22.3946	26.0863	30.9829	21.5362
RAB5A	NM_004162.4	135.987	170.679	167.636	145.434	142.965	117.764	159.55	121.641	115.735	147.664	112.184
ALDH18A1	XM_011540001.1	112.413	121.825	90.5907	113.836	99.4422	129.818	136.203	106.097	134.174	143.248	144.698
PSAP	NM_001042465.2	1886.94	1205.52	805.384	1509.15	902.082	608.333	1279.91	1258.58	1305.08	2177.79	1106.96
PROX1	NM_002763.4	1.82086		1.37656				0.977908
GBP2	NM_004120.4	213.124	210.289	219.924	195.143	185.884	169.602	230.505	173.649	200.211	204.267	201.223
GART	NM_000819.4	56.7946	98.399	90.1676	75.1959	68.6197	65.5504	82.4803	58.5863	77.4232	76.6564	56.9256
FGFR4	XM_011534465.1	35.1307	37.2499	48.8856	44.937	45.3496	40.3485	49.7116	36.1279	57.9555	35.8625	34.7297
-	-	12.2268	9.76293	10.5606	10.2409	10.3639	13.5558	11.6676	8.99056	10.2087	11.9691	12.1597
EPS15	NM_001981.2	669.567	724.471	746.495	611.229	616.159	429.644	633.807	400.471	696.877	484.332	569.417
EPHA3	NM_005233.5	4.75988	2.94794	3.86259	5.68419	11.978	8.39452	12.679	8.7013	5.18965	13.2672	2.64328
DUSP1	NM_004417.3	200.318	326.657	366.441	389.382	234.546	141.044	145.342	127.024	253.901	144.577	215.896
ATN1	NM_001007026.1	9.93205	8.03072	15.6512	10.1542	7.88774	8.19441	8.99136	5.71979	10.2033	9.13424	11.2674
PGM1	NM_001172819.1	663.731	587.437	758.397	544.516	504.187	411.518	622.718	539.191	629.434	549.553	670.028
PAK2	NM_002577.4	24.3323	20.0449	15.1778	25.5242	24.8812	23.7567	22.5711	20.7453	31.1847	34.1863	27.8653
P2RY2	XM_011545074.1		1.37685	1.37647	1.56255			1.24439			1.22603	1.83492
NOP2	XM_005253691.1	120.234	194.139	224.218	171.194	123.258	88.5802	178.502	103.749	178.604	132.267	177.911
NKG7	NM_005601.3	3.4564	2.68567	2.88677		2.70067	3.39137	3.47169	1.46475	6.28198	4.6691	4.63396
DBH	NM_000787.3			1.04652
CYP51A1	NM_001146152.1	85.2376	114.198	190.645	92.4214	78.284	73.8899	107.323	84.6299	94.8803	101.12	77.5924
CREB1	NM_004379.3	146.606	117.945	131.162	126.207	114.208	77.8312	117.109	109.17	112.666	159.913	114.983
COX7C	NM_001867.2	3462.28	2108.18	3210.33	2443.27	2560.36	2329.62	2630.86	1819.55	2727.09	2590.59	2219.2
CHRNA3	XM_006720382.1	1.63659	2.19837		2.8174	5.17266	3.60737	4.03368	3.4771	13.5434	7.65227	4.92791
CHEK1	XM_011542563.1	65.1026	71.1479	81.4356	62.4925	59.8726	39.937	74.3203	48.5719	58.6459	68.8551	53.7627
CD22	NM_001185100.1		45.0054	11.1309	44.4267		27.929					55.9741
CD3D	NM_000732.4	13.6585	8.73332	9.90038	5.40498	7.02169	18.8108	14.309	8.71902	10.9985	14.3451
RFX3	XM_006716847.2	4.3629	4.05783	7.03042	3.72413	3.84875	2.99304	2.62059	2.29672	4.3451	4.22883	7.21587
PTPRS	NM_130855.2	30.5841	8.73332	5.07165	10.7816	16.7222	12.9103	15.7288	10.7234	14.8668	20.6735	9.28362
PTPRB	NM_001109754.2
MAPK13	NR_072996.1			1.53429
PKN2	XM_011541771.1	16.48	12.8954	14.3669	12.1896	12.2435	8.6356	12.8942	10.4853	12.6035	14.5735	14.2903
GALE	NM_001008216.1	100.576	139.085	186.732	105.417	107.33	95.4283	123.58	96.6425	132.804	117.045	141.333
GAGE1	NR_102272.1				2.23201
FCGR3A	XM_011509293.1	5.40322	3.58859	4.26804	2.46927	3.62887	4.79045	3.04547	2.49261	3.87139	4.43769	4.26653
FASN	XM_011523538.1	457.93	484.493	853.388	292.561	302.346	418.778	423.054	270.347	290.531	282.681	209.522
ENO1	NM_001428.3	18337.1	17463.7	21215.7	13997.5	12753.9	12211.1	15175.4	13896	14847.4	13549.2	14065.1
ELK4	XR_921753.1	5.36981	6.54047	5.49141	3.97031	30.34	4.54496	5.01046	3.4771	3.01025	6.38843	1.90495
DPP6	XM_011515866.1	3.10918		1.12174			23.4937				1.99523
DYNC1I2	NM_001271787.1	158.204	188.208	204.727	157.251	172.213	118.065	206.847	144.701	160.495	245.02	140.426
PENK	NM_001135690.2	8.85623	4.72573	5.40899	1.93481	5.064	28.1818	6.8997	5.1502	29.071	6.44418	6.55097
SLC22A18AS	NM_001302862.1	3.22595	4.81658	4.43307	4.17435	2.42477	5.47574	4.80079	3.21496	4.53978	4.29826	3.45465
OLR1	XM_011520683.1	7.7164	6.9561	8.21795	4.70613	5.95939	11.9333	9.95547	6.74719	8.63997	9.40588	7.88071
NFKBIB	NR_040515.1	35.6104	49.3283	52.204	40.6084	43.9549	36.875	43.292	35.279	45.4863	50.7761	54.6307
NEU1	NM_000434.3	212.97	220.724	274.332	223.773	209.125	264.335	276.515	229.792	262.979	266.052	236.021
CYP2B6	NM_000767.4	204.001	204.99	329.666	169.159	182.184	223.276	286.485	219.424	271.854	255.986	204.819
CTSL	XM_011518263.1	1228.53	1417.79	993.856	1067.24	1288.6	1151.76	1208.82	1076.65	1513.4	1350.63	1716.95
COL15A1	XM_011518214.1	30.495	29.5678	32.6809	21.8856	25.4703	34.9604	32.9857	29.6898	34.595	37.5778	29.1913
COL5A1	NM_001278074.1	271.862	277.538	150.298	440.979	667.693	807.606	759.012	481.635	761.448	932.474	762.566
CETN3	NM_004365.3	406.782	533.777	648.602	490.506	501.382	539.588	552.743	385.572	566.485	603.949	517.512
CD52	NM_001803.2	11.507	10.4764	9.77128	7.63549	8.04226	11.4793	9.76708	13.2126	13.9296	8.75413	11.1273
CCND2	NM_001759.3	3.22595			1.63779		10.7509	1.65377		5.07906	1.28178	10.2354
CBLB	NM_170662.3	65.7958	75.7415	66.7191	57.2537	69.6311	69.6484	75.5671	42.3804	72.5727	92.4292	57.1532
RBL1	NM_183404.2	23.3935	28.2857	23.558	21.0542	23.0825	14.3221	24.6541	14.9366	15.0723	24.1272	10.9001
TWF1	NM_002822.4	635.9	959.061	993.129	910.42	715.219	614.286	992.606	697.093	886.335	893.5	1032.59
PTGER1	NM_000955.2	41.4965	38.9302	35.716	33.0076	37.1614	47.4727	47.3817	41.4818	47.1962	49.8494	37.8996
PRKACB	XM_005271020.1	10.2409	22.3831	34.4605	15.4913	9.69471	4.24028	14.7724	9.77984	16.4279	8.77073	18.0691
C22orf34	XM_011530168.1	2.78632	2.56843	3.38922	1.36737	1.57401	2.57736	2.45224		2.23707	2.30494	1.68097
NR5A1	XM_005251872.3	1.45347									1.34056
FOLR3	NM_000804.3	7.23819	6.04372	7.48957	4.39624	4.49492	11.208	6.00138	6.50175	7.80288	6.40806	6.47761
FABP6	NM_001130958.1	5.26393	10.5753	9.9219	5.1742	13.6617	9.06833	10.3517	5.46542	29.4391	16.3457	10.0185
F2RL2	NM_001256566.1	20.8909	20.5144	26.3135	17.6798	17.3423	33.6664	35.2526	22.317	20.2596	20.6166	17.537
EIF4EBP1	NM_004095.3	327.169	504.536	536.529	316.724	343.461	248.482	300.181	225.329	417.987	276.599	328.243
MEGF8	NM_001410.2	66.1395	45.0504	48.4267	45.2467	49.272	42.9933	48.6685	37.4795	68.7721	56.8149	84.8906
DLX5	XM_011515860.1	6.96723	2.32506	6.45265	2.85053	11.9902	7.6554	8.84331	4.59055	2.15272	12.1766	2.49254
42614	NM_052838.4	8.54331	7.76845	8.47269	6.88814	6.54019	14.8764	8.13165	8.51433	8.66942	11.1315	15.1091
PDE2A	XM_011545096.1	15.9068	15.8742	12.1139	15.9747	13.9402	18.8764	15.1687	13.8986	15.0013	16.5811	16.2845
NR4A2	NM_006186.3	32.6631	46.9649	16.5373	8.96555	8.25322	23.4412	11.8378	6.73071	14.096	9.67547	13.0482
YBX1	NR_132737.1	4238.38	5060.58	5700.76	3523.15	3297.51	3324.95	4466.4	3597.12	4800.91	3857.59	3611.81
NDUFV1	NM_007103.3	382.849	402.457	439.404	320.669	319.04	247.652	363.089	257.029	331.953	354.15	334.726
NDUFA3	NM_004542.3	1288.71	1116.25	1112.29	1015.72	899.294	861.297	933.232	683.728	1051.86	940.406	999.457
CTLA4	NM_001037631.2	7.51532	2.62316	1.21145		2.85462	5.52253	2.72045	2.37383	4.53721	3.22519	2.64322
CSPG4	NM_001897.4	81.9125	77.0044	57.3848	76.8294	73.2852	104.343	86.1783	75.5839	89.7693	94.0664	90.0406
DNAJC7	XM_011525170.1	525.768	490.439	466.514	375.542	448.679	413.487	628.395	355.18	470.547	495.837	426.331
CCR5	NM_000579.3	1.67164	2.35173	2.17288	1.34952		3.04401	2.16128		1.55506	2.68808	1.76144
CDK8	XM_011534865.1	56.1047	72.3298	79.9107	66.0161	59.0973	48.0783	59.9842	41.3526	65.2742	60.4315	59.9697
CDH3	NM_001793.5	10.0128	7.57841	6.68606	6.86394	5.46484	12.365	8.75759	7.5129	10.79	6.63008	7.73393
CASQ1	NM_001231.4	17.1571	13.87	13.7894	8.94777	9.88336	18.4449	14.5655	9.68671	15.8515	12.5133	14.1436
CAPZB	XM_011542230.1	463.281	456.313	446.277	352.746	439.904	439.646	602.054	367.039	526.522	634.167	568.916
OXGR1	XM_005254046.1	2.4739	2.57732	2.64634		2.9489	4.15441	3.13671	3.25718	2.36836	2.22566	2.86349
CPAMD8	NM_015692.2	2.44998	1.58466	2.32359	2.27406	2.05194	1.75758	1.96022		1.6079	1.39533	1.61446
FLOT1	NM_001318875.1	284.731	306.719	377.523	351.967	295.205	313.082	382.329	219.231	282.125	326.97	227.236
ALG3	NR_024534.1	97.8744	114.811	118.139	127.949	116.037	109.681	143.16	59.2158	131.523	130.81	118.517
GNE	XM_005251334.3	11.4923	12.7506	18.8655	18.5801	15.6462	11.8155	12.7861	4.35244	13.9854	11.8513	7.43646
MED6	NM_005466.3	270.342	284.436	291.918	295.259	330.27	186.308	241.901	66.307	227.18	319.825	186.742
PPP1R26	XM_011519245.1	13.6366	12.2281	13.9543	13.4534	13.6245	16.1046	14.4243	13.6462	14.7095	13.2237	13.7096
TESPA1	XR_944847.1	35.5121	23.7538	26.0439	29.5196	32.3018	22.3666	26.3209	28.4323	22.8152	27.9533	32.2141
TTI1	NM_001303457.1	24.2686	23.2585	23.9563	30.36	25.0335	33.7715	31.3758	25.9966	27.3498	35.8088	25.7312
TTC37	NM_014639.3	30.9273	31.7787	50.9128	41.5393	41.7869	21.1153	36.0315	28.4672	34.6351	44.6035	33.1833
SDCBP	XM_011517571.1	1068.81	1569.94	2240.1	1504.9	1329.41	737.693	1272.55	1156.21	1231.26	1645.1	1561.7
CCL20	NM_001130046.1	4.36857	5.22276	2.17297	1.81501	6.15373	4.17441	4.60243	18.5183	42.5516		23.6669
RPL41	NM_001035267.1	46.6952	72.4909	144.6	90.5607	72.1234	41.0069	88.487	74.8531	83.7241	66.6997	125.224
SEC11A	NR_073518.1	795.443	1085.98	1467.19	1310.08	1309.93	825.862	1262.03	904.639	1145.71	1351.12	1662.71
ABCB9	XM_011538099.1	45.77	39.3619	54.5397	49.7282	47.7187	58.9239	54.1923	53.3218	45.7151	51.0702	58.9163
THEMIS2	XM_006711050.1	89.9268	102.508	137.731	97.3365	105.232	76.5191	91.0301	90.8987	119.364	120.162	159.97
AIM2	NM_004833.1	58.5524	46.467	59.4116	44.9675	56.4967	48.7455	81.982	38.228	104.486	48.914	87.7736
UBE2L6	NM_004223.4	949.367	1020.85	1094.06	1024.06	1070.52	789.849	998.291	819.118	900.978	1031.07	1357.3
LRRFIP2	NM_001282691.1	96.0385	142.496	154.146	135.505	137.477	103.105	159.934	105.273	127.274	136.313	149.368
RPL14	NM_001034996.2	4750.75	5847.12	8091.78	6094.7	5689.04	4118.61	5178.92	3531.62	5030.85	4970.35	5662.7
HIP1R	XM_011538964.1	32.8706	15.7747	14.6073	15.212	25.9361	51.4772	24.8307	15.9127	23.8047	19.2456	27.3509
HESX1	NM_003865.2	21.5375	16.6235	20.2612	15.7528	17.6383	21.2075	22.2257	17.8093	19.2513	20.213	20.4936
TNFRSF10A	NM_003844.3	12.4334	6.77551	9.50943	6.89703	9.38501	12.9703	10.2405	9.26219	10.1822	8.5241	14.9656
PPP2R4	XM_011518838.1	21.0529	20.1154	19.2635	22.7682	21.6887	20.7669	23.4463	20.9509	22.9442	25.6709	26.6092
PPP1CC	NM_002710.3	789.578	1049.9	1117.43	1011.8	1093.74	719.745	1185.18	792.094	717.531	1005.77	719.467
PKD1P6-NPIPP1	XM_011522795.1	19.1829	28.8822	26.3886	23.0322	22.839	10.5517	19.9085	14.8601	18.283	13.3572	16.3688
PDE7B	XM_005266931.2	3.77216	3.94033	4.51558	3.42059	3.78025	2.31341	4.23708	1.6682	2.96602	3.02074	5.14831
LYPD3	NM_014400.2	10.8811	8.51689	9.43403	8.10988	10.822	10.7577	12.4552	9.98499	10.9717	11.4001	12.8873
CHST4	NM_005769.2	32.4518	24.7373	26.6289	26.2715	29.3083	27.3198	28.6609	27.227	27.0235	26.3119	36.7976
FAM13A	NM_001265578.1	7.32986	6.91024	7.67629	5.01469	4.75174	2.05325	4.42991	7.71657	14.0721	6.83659	17.5475
RBX1	NM_014248.3	2041.61	2137.65	2147.2	1640.56	1995.01	1497.14	1712.71	1316.3	1564.73	1885.86	1601.52
HS3ST3B1	NM_006041.2	26.7943	17.0208	15.0055	16.7883	17.9757	40.6893	20.7527	16.4231	21.0121	20.6519	24.3317
EFCAB14	NM_014774.2	114.849	128.884	101.536	92.2862	100.784	81.747	111.891	86.7136	118.077	105.839	91.367
PTDSS1	NM_014754.2	271.74	440.72	296.531	250.355	251.232	325.102	364.019	268.204	339.526	285.354	237.435
ISG15	NM_005101.3	277.563	284.236	220.767	245.11	305.142	227.201	278.776	216.86	311.417	294.884	256.443
NCOR2	NM_001206654.1	1076.94	1001.65	690.658	645.182	753.195	666.776	861.734	615.897	1072.19	865.472	1098.83
SCN9A	NM_002977.3	2.87634	5.68283	4.98904	2.80851	4.35346		5.60061	2.66963	6.62132	5.55077
SATB1	NM_001131010.2	9.68594	4.23815	4.68069	3.74198	3.41378	3.51985	5.03456	4.46297	5.33996	7.0803	5.44559
RPA2	XM_011541897.1	528.239	520.874	533.608	451.53	451.015	336.123	513.729	341.057	493.823	500.145	623.516
CRB1	XM_011509369.1
ATP13A2	NM_001141974.2	38.7114	37.9278	26.0656	26.3377	37.5277	65.4161	49.5675	30.6067	29.529	50.4792	28.4638
FADS2	NM_001281502.1	39.4627	53.906	49.5536	59.5122	43.8906	56.3186	123.381	42.3388	46.415	48.5431	59.8121
HS6ST1	NM_004807.2	33.8424	29.4961	28.5518	28.0849	29.8818	32.673	36.8086	29.7082	31.3395	36.5368	40.4082
MAP3K13	NM_001242317.1	5.43588	4.03145	3.05899	2.91046	2.69018	3.41357	3.21935	1.957	3.2448	3.53695	3.67537
NEURL1	XM_011540334.1
NOL3	XM_005256219.2	1005.4	880.504	1190.27	578.473	636.219	544.83	692.899	833.775	1252.65	936.48	1598.14
MGAM	XM_011516674.1	9.55733	8.41828	7.09862	6.68414	7.36551	7.17072	7.43992	5.96683	8.08706	7.7672	8.24814
FADD	NM_003824.3	119.379	129.099	135.671	110.685	127.295	80.5876	154.899	114.801	119.462	152.503	136.895
DALRD3	NM_001009996.2	37.9821	30.7236	41.3018	28.7392	32.9324	32.4638	37.4229	30.8372	37.3219	46.4741	41.5909
PPARG	NM_005037.5	7.86329	3.67917	3.85548	3.49586	4.45798	6.02057	6.31508	1.61751	4.08703	5.98869	5.22513
POLR2I	NM_006233.4	753.374	664.452	880.786	632.737	652.214	390.92	577.393	424.167	606.381	662.911	610.151
SERPINA1	NM_001127707.1	183.724	114.144	76.6534	66.3196	78.3324	181.508	280.063	170.806	128.303	85.5236	147.671
BEX3	NM_206917.2	7840.36	6209.23	5573.98	5271.57	6289.25	4295.6	6517.05	4421.57	7193.86	6510.57	6594.96
COPG2	NM_012133.5	56.1599	79.6665	83.9896	62.6521	76.6672	31.1374	63.8316	29.3685	61.0709	39.5648	30.7449
RASGRP1	XM_005254114.1	7.60654	5.33083	4.17824	3.45381	4.22794	6.43791	4.17891	2.92616	3.18423	5.30911	4.78433
TSFM	NM_005726.5	335.883	331.768	327.502	284.597	327.463	232.49	356.864	255.211	273.281	369.423	312.878
P2RY14	NM_014879.3
SUPT7L	NM_001282729.1	38.1983	33.8205	20.5696	29.5133	34.7155	24.4629	29.2755	22.3003	30.8291	42.5288	34.3693
RASSF2	NM_170774.1	5.30728	3.88727	4.27515	3.61312	4.55929	4.9672	5.25973	4.42154	4.79489	5.68922	4.93124
CLSTN3	XM_006719163.2	27.453	18.0679	17.5811	12.5824	15.9741	23.0224	18.1731	13.7206	14.9673	18.7858	20.1263
CLOCK	NM_004898.3	16.8618	14.1412	13.9687	12.0034	13.4262	12.011	16.037	10.7832	12.0166	17.9382	13.7059
APBA3	NM_004886.3	64.3653	59.8997	54.4501	51.5556	50.3591	37.533	47.7974	35.2043	54.411	56.0706	54.8785
S100A6	NM_014624.3	33074.6	35746.4	35724.4	31231.3	30037.7	26306	31721.9	29133.6	28753	34092.9	26943.9
RSC1A1	NM_006511.2	7.06579	7.87596	3.86971	5.23407	7.8575	7.1154	8.581	3.97151	6.11636	35.1481	5.30213
RHO	NM_000539.3	6.38856	6.04372	4.35055	3.64003	5.11085	6.75239	5.79307	5.92392	4.8714	6.09091	6.47434
SRGAP2	XM_011509358.1	34.6861	34.0816	31.307	23.5908	27.7447	35.9516	38.3161	27.4907	37.4035	38.0912	25.0663
USP24	NM_015306.2	3.84628	3.92198	5.4626	2.89271	3.74389	2.88578	3.94243	2.61194	3.08419	5.07273	2.71306
LONP1	NR_076392.1	9.13763	14.7179	14.0438	12.1475	11.7059	6.80846	11.7235	7.98088	13.5639	12.1427	8.98641
GTF3C3	NM_012086.4	34.7709	50.2129	54.8339	32.3469	35.65	27.0141	51.7342	33.0368	34.4691	57.6896	26.6827
CCNB2	NM_004701.3	510.616	870.412	1025.15	594.57	611.088	418.595	639.435	486.174	524.964	622.923	417.506
ATP6V0D1	XM_011523447.1	190.905	335.646	368.522	203.356	262.357	174.057	357.975	234.101	239.183	285.618	238.831
HERC3	NM_014606.2	5.69313	2.10808	4.35794		2.61945	4.71974	3.91796	1.89807	2.59994	2.19773	1.46422
EIF2B4	NM_001318969.1	178.433	190.123	209.111	170.462	192.975	215.665	203.385	134.773	161.498	224.298	180.336
CTSF	XM_011545328.1	45.539	29.6939	31.0667	33.7702	36.9631	49.3608	39.8544	27.6772	39.1934	46.2567	63.5032
B4GALT3	NM_001199873.1	34.2752	46.4586	55.2072	31.0653	32.4491	27.2035	48.9133	36.2654	39.3717	51.0277	37.97
POLA1	NM_016937.3	27.0472	34.5242	38.2455	30.744	28.4932	43.7151	38.7351	28.5439	35.2272	37.6038	21.3856
PMM1	NM_002676.2	282.371	359.741	484.599	228.803	288.569	240.649	325.559	249.818	345.189	326.095	336.939
PFKFB2	NM_006212.2	11.7315	9.62708	8.78825	7.6623	10.607	14.227	13.6925	9.88969	10.6168	13.6317	10.837
GREM1	XM_005254301.1	2.02716	1.37713			11.6569	7.47865	9.41342	3.74141	9.94524	11.3659	14.9657
BX072566.1	-	4.42424	2.17171	3.29933		2.59078	5.66437	3.25206	2.3823	3.23965	4.30753	3.23451
PDCD7	XM_005254108.2	32.0437	32.6922	41.0901	26.5087	27.4641	25.4239	33.5546	30.6011	37.9847	49.8994	34.9432
DNM1L	XM_011520544.1	118.329	143.158	140.593	109.787	125.367	102.672	136.416	93.3288	133.111	184.044	113.587
UBAP2L	NM_001127320.2	38.7481	13.6183	13.6242	14.0056	34.4635	74.249	29.9727	10.919	28.6132	32.0599	23.6739
TOX4	NM_001303523.1	67.185	53.4895	40.4764	37.8524	57.6192	55.6241	54.8581	39.3902	58.3582	75.258	40.926
NOS1AP	NM_001164757.1	99.1032	68.9456	80.3265	55.8406	63.5723	113.471	85.5927	82.3951	91.2075	77.983	86.3015
EDEM1	NM_014674.2	3.56278	3.36301	3.21681	1.8928	2.3604	1.94187	4.75357	2.10976	6.00295	3.72326	2.71658
SCAMP1	XM_011543727.1	62.8157	49.5728	87.2257	44.85	59.7972	27.2808	64.1271	48.2405	81.269	68.0848	79.7264
-	-	19.4195	13.229	12.835	10.9193	11.6177	17.8274	13.5945	12.7366	15.5514	15.5775	14.6646
RPS20	NM_001023.3	11.7761	7.80458	8.06004	4.60665	5.2348	5.9628	6.90106	6.74742	7.57696	8.6728	11.3479
RPS7	NM_001011.3	9264.19	8197.16	10798.3	7284.76	7983.02	6110.08	7882.4	6406.4	10413.1	6997.5	9815.81
RELA	XM_011545206.1	14.225	11.0537	10.0045	7.77956	10.1223	14.3084	10.0525	10.435	10.7063	10.8155	12.9643
SASH1	NM_015278.3	31.0313	33.0801	36.5487	21.7683	29.459	33.1169	31.0452	25.5364	27.4656	25.8973	20.5005
MAP2K5	NG_029143.1	20.5282	17.779	21.1401	11.1744	15.7829	19.7984	17.8023	16.2947	20.6541	18.7735	17.1697
SRSF11	XM_011542433.1	631.758	485.03	480.567	408.52	519.492	421.352	513.967	408.267	539.864	531.609	540.845
CYTH2	NM_004228.6	10.6578	9.77238	11.687	6.40483	6.64092	6.86482	7.84795	5.89874	9.25075	7.21338	8.02762
TBX18	NM_001080508.2	39.6698	33.5751	32.9145	27.4382	29.5116	45.3708	36.1909	32.036	35.1692	36.5441	36.6472
MAP3K6	NM_001297609.1	267.189	259.634	265.259	188.35	247.9	172.338	224.93	181.427	221.801	214.657	187.876
ST3GAL5	NM_001042437.1	441.171	530.235	554.183	420.678	401.58	377.456	527.327	512.119	658.415	574.737	675.26
TSC22D1	NM_183422.3	1542.8	1215.32	1291.51	895.595	1013.45	671.22	1365.78	974.648	986.321	1269.3	1601.88
PLA2G4B	NM_001114633.1	12.2742	9.52929	7.97753	4.49578	7.57069	11.4788	9.19869	9.15155	9.86115	9.86332	9.50063
EIF3A	NM_003750.2	1644.85	1804.9	1584.2	1397.17	1445.58	1374.01	1724.31	980.384	1581.72	1499.66	1538.22
FXYD1	NM_001278718.1	76.5087	25.7675	25.3302	24.7705	20.1698	554.303	31.3717	39.2724	167.817	29.017	160.711
PLCB2	XR_931845.1
PDHB	NR_033384.1	1344.26	1420.51	1561.47	1067.91	1407.61	935.263	1373.45	853.983	1026.74	1376.64	1105.87
CEP97	NM_024548.3	80.0519	74.0012	100.058	86.1865	105.082	60.2908	80.0499	68.713	81.8443	89.4602	62.0825
VKORC1	XM_011545945.1	2977.26	2929.59	3293.54	2740.77	2895.73	1919.83	2453.91	2439.78	3318.74	2829.51	3444.44
RASL11B	NM_023940.2	23.1499	4.32844	5.41619	3.7152	8.56201	32.5085	7.54568	5.58328	10.809	9.79234	6.10703
C6orf106	NM_022758.5	8.37847	8.59886	6.9407	9.17858	8.78693	8.66854	10.8882	9.33829	9.97456	8.15423	9.57053
SMAP2	XM_011541960.1	8.75626	10.9273	10.8153	10.3672	8.47723	7.95744	13.2037	3.69919	8.70607	10.6813	6.99912
CLSPN	XM_011541943.1	132.959	150.179	113.267	174.724	157.36	123.58	158.127	29.0361	103.618	138.946	90.2786
ZBED8	NM_022090.4	12.2327	12.4889	20.6449	18.1542	13.1076	7.55028	16.7243	9.02407	18.8123	22.4284	17.6178
IFT52	NM_001303458.1	253.603	301.228	428.322	310.008	302.641	179.44	335.39	247.549	266.91	314.813	287.088
MRPS7	NM_015971.3	408.671	491.826	612.164	574.809	588.909	303.331	494.926	404.578	417.461	528.19	398.771
RRM2B	NM_015713.4	15.574	27.8078	44.9967	26.311	22.2604	14.7075	30.6259	23.5173	21.6412	25.8166	19.3914
EHD4	NM_139265.3	11.3935	17.3003	11.0268	16.7948	15.7214	20.0436	23.1785	17.4352	23.0179	19.0215	19.7516
CFAP20	NM_013242.2	150.782	211.917	283.365	199.447	206.168	126.394	236.135	173.029	182.529	217.822	257.713
PHPT1	NR_109808.1	789.19	775.601	1066.18	778.306	809.651	641.622	751.589	630.752	798.754	799.362	1171.88
IGDCC4	XM_011521847.1	22.8907	22.4914	26.7942	20.1539	26.0617	22.7769	27.1525	26.1569	26.1208	28.0624	30.6711
SCAF4	NM_020706.2	3.14825	7.65093	8.70573	3.36958	7.56275	3.80485	3.99507	1.97371	3.53463	4.78557	3.45145
TMEM27	NM_020665.5			1.12174				1.92751	1.5055	3.11852		3.53178
DTWD1	XM_011521814.1	58.0611	75.7145	97.9415	73.3504	81.5946	59.1611	66.7073	63.3525	84.2972	78.7927	77.5085
-	-	201.356	243.338	321.542	219.542	263.438	162.532	250.71	175.54	204.982	262.552	235.595
PCDHB13	NM_018933.3	11.5754	7.72317	5.79994	6.89706	8.7152	8.89938	12.2554	8.22632	7.92967	10.3795	6.40777
PCDHGB7	NM_032101.2	4.21367	3.55248	2.97648	3.24071	3.01773	3.40406	4.05361	3.07868	3.34766	2.53634	2.05193
GNL3	NM_206826.1	312.333	451.098	443.193	413.616	416.862	256.529	443.966	295.601	342.727	441.9	484.849
FBXO9	NM_033481.3	455.842	552.344	536.474	464.281	501.662	353.272	584.657	352.974	375.941	471.917	483.007
KIAA1429	NM_015496.4	168.958	175.901	144.12	144.111	152.254	189.649	174.43	130.074	147.153	173.463	145.884
CLIC4	NM_013943.2	2192.31	3214.65	1874.9	1807.75	1808.92	2034.93	3130.84	1789.61	1848.82	2448.27	2276.58
BCL2L13	NR_073069.1	29.4005	36.9068	37.1868	26.8811	30.3546	27.5641	38.7306	29.0463	26.6339	35.2772	29.1983
PRKD3	NM_005813.4	43.5918	34.2539	39.3864	50.1606	44.6629	34.9203	58.6852	41.4125	103.544	46.2586	61.6664
OR5H6	NM_001005479.1	3.6272	3.23687	3.77297	1.91706	3.53359	6.23779	4.65064	2.65384	4.10015	4.71019	4.2632
WNK3	NM_001002838.3
UPF3B	NM_023010.3	71.8493	93.2168	82.7588	69.7145	76.4512	57.2428	72.304	56.3963	71.1173	82.2812	72.1312
PCNX4	XR_943509.1	230.73	266.274	143.933	164.401	195.929	172.69	213.561	133.539	166.955	239.678	175.913
GMCL1	NM_178439.4	48.3713	42.5313	43.4865	34.6285	39.5173	42.3158	46.1088	40.2844	43.4016	45.0785	56.492
BCORL1	NM_001184772.2	4.36812	3.7428	2.56401	2.56246	4.54434	6.39767	3.69551	1.54062	4.44732	2.78641	2.04483
GUF1	NM_021927.2	15.2513	20.0993	17.0252	12.4203	17.5407	8.36846	14.3159	8.90474	16.4859	18.2872	13.7026
LAP3	NM_015907.2	267.13	315.554	319.384	196.349	229.947	224.945	326.728	212.278	280.13	302.255	329.248
CCDC53	NM_001301107.1	840.164	788.354	837.398	628.654	774.693	620.628	773.266	610.59	854.486	761.919	869.988
GLTSCR1	NM_015711.3	7.25454	4.5268	4.90662	4.0034	4.94641	6.96471	6.18252	4.00493	6.73215	6.45247	6.10672
SCHIP1	NM_001197109.1	58.091	38.5048	33.0504	37.4955	32.8932	66.4794	53.4202	28.6717	56.0708	46.2445	60.9803
SLC43A3	NM_014096.3	174.754	200.927	128.03	138.707	139.765	150.914	151.549	126.441	173.063	158.855	170.525
BZW2	XM_006715708.1	149.678	134.36	107.1	129.825	127.941	94.9387	147.486	95.983	195.319	166.665	260.732
KIAA1524	NM_020890.2	153.374	141.54	109.281	121.113	122.153	100.689	133.625	85.9291	98.0144	136.117	67.7642
NHSL1	NM_001144060.1	2.97273	2.27837	2.24098	1.67091	2.3247		3.6687		2.41581	2.27311	4.19304
NIPAL3	XM_011541808.1	84.7339	80.4089	86.2495	74.6412	79.7962	93.8773	90.254	74.9454	82.1421	91.2481	81.4903
MCCC1	NR_120639.1	17.5255	18.3485	21.7644	15.3026	15.6704	9.97667	21.6279	11.2265	18.3829	24.6122	17.3237
UGGT1	NR_027671.2	18.1669	14.2317	14.5641	13.03	10.8905	13.1175	20.6498	12.2951	18.9516	23.3977	11.4249
GNG12	NM_018841.5	946.937	799.182	612.605	685.101	697.01	730.293	804.505	542.829	747.64	844.941	653.381
CMAS	NR_135117.1	249.087	385.163	527.069	264.07	242.026	217.054	379.113	212.093	347.424	279.569	455.156
FBXW2	NM_012164.3	15.591	13.4807	13.7675	12.5466	12.7112	6.90039	15.3126	11.5376	14.2618	14.4302	10.9072
GAPVD1	XM_011518507.1	13.5717	11.7216	10.7865	6.24277	11.497	7.37721	9.82426	5.72024	7.65822	8.96161	10.4558
CNOT10	NM_001256742.1	28.1679	34.6059	30.9232	23.7616	28.4428	21.4263	31.4439	24.9256	31.495	32.8139	27.0569
MPC2	XM_006711266.2	377.798	471.087	679.627	348.006	390.116	228.192	526.855	290.738	405.519	372.945	456.671
EDC4	NM_014329.4	3.04237	1.44047	2.09766		2.20299	3.50765	3.95067		2.05011	2.79128	2.94049
NTSR2	NM_012344.3	8.37325	2.41535	2.56401			30.7874	2.32693	2.02486	8.49802	2.45169	7.07273
DERL1	XM_011517299.1	404.6	465.718	507.019	375.702	429.128	331.989	460.509	283.697	364.308	478.569	344.393
SLC26A6	NM_001281732.1	61.3822	53.5437	55.1101	51.6704	51.7118	70.9869	63.8988	55.1128	53.3808	68.3397	58.6225
PAPOLG	NM_022894.3	25.6353	21.769	17.739	21.021	17.0227	19.8647	21.8989	14.2305	14.5697	28.0007	19.1639
RAB17	NR_033308.1	10.0176	6.76634	7.81962	6.86398	7.59589	8.376	7.17344	7.44402	7.53466	7.30038	8.62243
P3H1	XM_005271110.2	111.017	98.401	82.0311	119.718	148.91	177.205	191.582	122.786	152.712	191.716	181.906
RXFP1	NR_045583.1				5.8794
IGHEP1	-	16.2606	11.4063	13.5488	9.39155	11.8477	17.8157	16.1101	13.0077	15.822	15.0971	13.412
SLC35B3	NR_109914.1	84.4669	83.8294	78.4396	70.3625	91.5379	61.0834	110.137	77.58	81.2529	116.521	126.414
C6orf48	NM_001287487.1	664.448	648.947	600.441	458.777	531.936	443.427	560.507	417.849	467.52	521.036	884.112
PNMA3	NM_001282535.1	14.481	10.0524	24.828	8.67739	10.6497	16.0434	13.9381	9.23838	10.8036	12.8777	13.1219
C18orf8	NM_013326.4	135.16	142.361	126.932	101.211	122.403	129.209	116.307	91.1619	112.039	132.132	125.829
PCLO	NM_014510.2	33.6484	32.385	37.0291	26.9079	29.1219	35.6755	36.0769	39.5276	37.8772	31.9517	38.4211
UBE2S	NM_014501.2	427.108	516.578	541.687	427.959	419.307	473.905	549.34	441.393	468.46	479.287	502.686
ARHGAP20	XM_005271628.2	13.2245	13.1388	19.924	10.1721	9.00202	11.9318	10.3417	10.8763	12.7433	11.2274	12.3768
LYRM1	XM_005255444.1	109.651	184.439	220.509	110.172	132.721	93.8344	145.141	121.375	144.33	141.529	181.089
CD177	NM_020406.3	1.52833		1.10742
ASCL3	NM_020646.2			1.36207
BCCIP	NM_078469.2	38.657	55.4762	68.8214	47.648	42.7795	60.7206	70.7557	56.3269	59.1664	65.113	65.5673
SYS1-DBNDD2	NR_003189.2	42.7327	75.2536	67.5156	60.9547	58.8578	42.1564	51.3657	31.9861	35.1086	44.7727	49.9317
GOLGA8H	XM_006720672.2	88.3209	85.2094	95.1177	73.8454	80.0087	118.891	111.61	101.771	104.816	111.451	118.524
POLDIP2	NM_001290145.1	341.898	486.598	492.932	337.599	398.237	338.725	447.022	287.449	334.53	380.175	272.412
FAM169A	NR_046462.1							1.66656
METTL7A	XM_006719332.1	66.008	66.3257	174.649	58.668	76.1048	32.9384	74.2286	52.5908	25.4472	46.6657	17.0962
NOCT	NM_012118.3	8.27424	7.20003	5.80714	4.87055	5.2638	10.5635	6.46758	5.68558	6.14246	8.99813	7.88077
PDSS1	XM_005252439.2	29.4874	40.4899	40.9326	23.3471	35.419	20.2848	34.5228	20.7278	26.1443	42.89	21.8196
TSPAN12	XM_011515994.1	22.7581	22.4369	29.4525	19.6884	28.4531	22.7781	17.6498	21.2734	18.2412	50.2854	14.3674
KXD1	NM_024069.3	108.999	148.348	196.967	101.455	112.111	89.903	122.151	95.215	124.049	157.056	120.438
ISL2	XR_931886.1	12.7778	12.1364	12.3471	8.17877	9.95186	10.7212	12.432	9.73864	10.4741	14.7996	10.7565
LMF1	XM_011522617.1	3.79488	2.33368	2.66093	3.64	5.69844	5.54694	12.6472	3.46085	6.42921	6.09297	8.17453
SLC39A8	NM_022154.5	145.724	189.582	264.15	120.864	151	191.133	234.692	144.22	185.873	176.279	177.746
MCCC2	NM_022132.4	14.3345	15.3405	14.6146	11.223	12.6207	13.9525	20.7128	12.7184	16.7882	16.8751	14.5143
PRUNE	NM_001303229.1	51.6944	36.5017	34.0696	28.7482	37.8843	51.2431	44.7384	37.3286	46.133	58.7523	33.397
WFDC1	XM_005256079.3	8.13167	34.9846	14.1193	28.613	19.6033	5.19123	5.69186	6.40963	2.08419	7.18058	2.27226
NSDHL	NM_015922.2	114.778	160.993	225.951	102.228	114.577	80.4463	130.313	101.508	198.227	122.023	126.648
CUZD1	NR_037912.1
ANAPC2	XR_929779.1	18.1494	12.6773	9.90038	8.78195	13.1726	26.4533	16.7215	11.8957	17.9512	16.2371	11.4951
BLNK	XM_011539728.1	5.82008	1.81026	1.44485	2.71535	3.48071	7.91721	4.72774	3.59713	3.95549	8.03043	3.6054
ZNF544	NM_014480.2	3.72951	1.97306	3.21681	1.90165	4.43724	2.53277	4.01093	2.45016	2.96602	4.8795	3.969
NFU1	NR_045631.1	228.58	194.79	276.545	157.809	206.297	164.596	222.913	160.021	228.248	200.411	233.967
KIDINS220	NM_020738.2	27.4146	16.2534	17.4307	14.3895	17.3107	23.8819	18.7148	18.699	23.7363	21.0991	23.3658
AVEN	XM_011521820.1	72.7404	98.2287	130.197	77.688	107.671	64.6444	90.5278	70.793	100.276	102.08	59.2207
PDXP	NM_020315.4	59.809	60.1867	55.7878	44.8806	45.7026	69.4994	58.49	44.0777	70.496	51.4504	60.1691
WDR45B	XR_243524.2	57.9025	51.585	55.3791	40.305	46.9507	55.9644	65.4185	50.4179	62.1537	59.1467	55.0154
TEX14	XM_011525033.1
TRERF1	XM_011514751.1	86.0117	83.6486	97.1769	61.9875	60.6673	70.4501	79.1146	76.6693	72.5684	79.3759	60.8442
CTD-2555A7.3	-	5.00316	3.23548	3.69748	1.86602	2.03409	3.79435	3.68825	3.51223	3.68468	3.96062	3.01059
PLEKHG3	XM_011536629.1	6.30425	5.19496	2.3379	2.06109	3.53392	3.4657	4.41859	2.06708	2.48974	5.73473	2.20211
REXO2	NM_015523.3	328.561	340.733	381.853	272.668	352.715	242.503	313.981	249.505	379.754	327.491	393.215
GCA	NM_012198.3	6.75333	10.8817	8.14255	5.7595	7.51144	6.21124	11.038	7.23211	10.3747	5.74995	12.1527
SLC24A2	XM_006716750.2	4.62532	1.99083	1.93254	1.93484	2.22117	3.07007	3.1966	2.12748	2.79462	1.56367	1.38709
SRRM2	XM_011522443.1	5.08791	4.374	3.69757	2.74848	3.92807	2.94527	3.6628	3.08647	4.81881	3.80751	4.93137
RIMBP2	XM_011538106.1	3.2084	1.76525	2.3235	1.4159	2.00798	2.16272	3.021	1.84715	2.95008	2.48157	1.38703
PHLDB3	NM_198850.3	14.5618	12.2731	26.6218	16.3497	18.5865	8.83627	13.8981	12.7446	24.7208	12.0836	21.1515
AGAP7P	NR_126580.1	66.9026	56.8025	59.225	52.7275	61.1293	43.4833	53.2354	49.439	47.0731	57.5586	43.8054
-	-	27.6706	29.0172	39.1457	30.2939	33.2431	19.6073	29.6177	24.8402	28.0608	28.6926	27.2742
C19orf67	NM_001277378.1	2.3699	3.53414	3.9452	2.25627	3.02698	3.51133	3.07092	2.75499	3.8242	2.44145	3.16454
THAP5	NM_001287601.1	12.3426	14.6545	19.4215	13.4981	13.2007	5.73337	15.545	4.91231	11.0852	12.6311	10.3157
DCLK2	NR_036614.1	2.95757		2.01505							1.44776
TDRP	XM_006716232.2	2.82658	2.09919	1.52007				2.61063	7.22364	1.95522	1.43448	1.8314
C7orf66	XM_011515835.1	4.10019	2.18088	3.05179	2.13637	4.94898	3.0908	1.77773			2.76043	2.12548
ZNF436-AS1	NR_033691.1	20.7897	14.8354	27.1314	16.7731	19.8655	19.2223	22.7205	21.6889	22.5492	22.9393	27.946
C19orf25	NM_152482.2	2.87396	3.45302	4.35055	4.03018	3.07987	2.81629	3.7913	3.24792	3.36039	4.48181	3.83283
SESN3	XM_011542614.1	16.0366	9.69931	12.1748	15.0118	26.446	17.2189	17.6357	11.2507	11.9485	36.0607	6.11049
PABPC5	NM_080832.2	1.52549				1.35512						1.90822
SCRN3	NM_001193528.1	26.6292	33.0804	45.5963	31.8788	36.1086	25.2015	45.306	23.066	28.7996	36.3426	26.679
-	-	16.8435	13.825	14.8403	14.7951	16.7955	22.5275	17.5572	17.3489	17.8067	16.2288	16.3616
SNX30	XM_005251986.3			1.03922
FAM221B	XM_006716768.2		2.56843			2.99005	3.01279	2.27836	2.25427	1.51841		1.39055
OR2AK2	NM_001004491.1	1.76354		1.44458			1.54422	1.54395
C5orf58	XM_011534432.1	45.6051	39.2814	42.1273	38.693	45.6867	68.5193	50.338	46.3627	50.702	48.8694	61.8867
C4orf32	NM_152400.2	34.0764	65.0989	43.2247	41.746	49.4447	19.972	54.017	28.8132	39.193	33.6225	28.6804
AXDND1	XM_011509181.1
ZNF428	NM_182498.3	858.925	857.821	745.426	891.448	896.704	446.055	799.303	527.674	649.196	829.605	829.513
OR52R1	NM_001005177.3	2.97984	5.64671	5.72454	2.77536	2.88486	3.07007	3.96924	3.63032	2.89209	6.29547	3.8957
CFAP70	XM_011539215.1	4.52302	4.36512	6.52814	3.40277	5.18414	5.8911	6.449	4.37693	4.97401	5.45198	4.85436
KLHL32	NR_104421.1
SIGLEC11	NM_052884.2
HAMP	NM_021175.3	16.0484	13.5005	16.2968	12.2405	16.771	20.3686	18.7777	13.5684	18.5728	16.2684	17.3239
PML	NM_033240.2	4.00947	3.06489	4.09582	2.85053	3.81305	3.28877	4.02053	2.33963	3.05012	2.79763	4.48699
HIST1H2APS6	-	18.7389	15.1708	19.6155	13.6753	15.2893	28.3208	16.5332	16.7193	21.0149	15.212	23.1561
GFY	NM_001195256.1	7.43052	4.64376	5.95767	5.00576	6.78528	9.01934	7.69952	6.45106	6.7481	5.91925	7.21235
-	-			1.12192		1.35892	2.20197	2.59612		1.46839	2.12636	2.20229
FAM179A	NM_199280.2										1.54804
ZNF540	NM_152606.4					3.54508		1.6293
ARSK	NM_198150.2	30.8122	31.0664	43.1709	34.7879	39.1429	22.0475	40.3151	28.2817	48.8016	39.944	47.0487
SPICE1	NM_144718.3	24.4895	25.8039	15.1025	18.1962	18.6286	25.0151	26.8924	18.9225	23.5916	22.355	19.4579
ZNF417	NM_001297734.1	30.5005	30.0812	34.1521	25.7282	25.8377	20.8381	27.5615	22.9542	37.1248	30.0769	35.1006
TMEM199	NM_152464.2	130.539	139.833	137.084	112.297	130.427	96.1102	130.553	75.0462	116.684	141.064	122.418
MROH8	NM_152503.5	12.6743	9.39316	11.5147	5.65751	12.1179	6.05252	12.4135	7.61336	7.90035	14.7419	8.69246
MUC17	NR_133665.1	1.70504					1.64125	1.15315
HAUS3	NM_001303143.1	52.7172	49.7711	47.5406	46.0961	43.1491	41.7073	58.1546	33.5462	44.2088	60.7888	51.034
TCP10L2	NM_001145121.1
FOXL2NB	NM_001040061.2	3.03078	1.7194	2.3379	1.89276		3.17151	2.24982	1.26932	2.40526	1.90228	1.90847
ONECUT3	NM_001080488.1	10.2023	7.16278	8.71303	6.60893	8.56548	8.91109	8.09033	6.57887	8.68999	8.12933	10.4593
-	-	1.89737	1.50354	1.52718		1.37263					1.2021	1.54123
UROC1	NM_001165974.1	4.99958	2.87542	3.38913	2.42715	2.34891	3.10472	3.06957		4.31321	3.25312	3.74873
PQLC3	NR_104231.1	290.579	279.274	289.952	219.42	275.725	170.587	307.564	209.083	313.868	333.096	371.218
ACER1	NM_133492.2	1.58564	2.45091	1.18985				1.48124		1.66307	1.74127	2.41911
KRT222	NM_152349.2	8.40761	7.74983	5.22947	16.7195	16.4494	9.81114	7.37586	14.58	31.7592	19.4128	28.9816
MRGPRX3	XM_011519883.1	2.33888		1.36945		1.5431		1.46267		1.3263	1.87337	2.50322
MRPL54	NM_172251.2	759.523	725.071	885.102	750.852	818.949	451.896	589.218	444.465	586	745.268	631.264
SCAMP4	NM_079834.2	258.639	277.695	307.24	245.828	260.283	208.701	252.873	205.376	266.454	258.849	293.495
DTD2	NM_080664.2	75.2701	73.6303	43.3967	45.1715	60.3005	57.5743	59.7219	44.6991	57.3479	69.097	53.1783
DDX55	XM_011538609.1	106.451	113.899	95.6888	97.6655	96.3989	84.276	100.171	87.1196	86.8695	129.326	105.463
-	-	15.0974	15.0446	10.0118	14.1587	13.9176	12.5859	12.5791	11.6579	12.3719	17.6042	16.288
-	-	3.06986	1.47603	2.57841	2.19634	2.28075	1.6827	1.97879	1.3532	2.47637	2.39692	1.97838
LRCOL1	XM_011534785.1	10.2533	8.54469	11.7014	7.08328	8.44153	7.33894	9.77434	7.5803	7.64292	8.36074	9.20322
PHGR1	NM_001145643.1	3.77096	2.26144	3.8698	1.86598	3.24017	3.22879	4.46852	2.39054	3.22628	4.45526	4.56041
TRPV3	XM_011523695.1	2.60085		1.35496			1.75022				2.97329	2.19871
EML5	XM_011536537.1
RMDN2	NM_144713.4	3.99033	2.76651	3.38913	2.29829	2.54459	4.29504	2.4622	1.84738	2.4945	3.35437	4.11962
PUS10	NM_144709.2	6.38264	4.41068	6.68597	3.12339	3.65117	1.53668	3.59294	3.84302	3.55572	5.85464	4.12314
C16orf89	XM_011522392.1	4.73075	2.82986	4.27524	2.64649	3.60052	3.25903	3.08814	3.55445	2.78189	4.35595	4.19317
TTBK2	XM_011521269.1	5.11659	4.16563	69.0009	3.0304	4.39741	5.44721	4.13624	1.78675	7.85573	4.45526	3.96906
ADGRG4	NM_153834.3	8.24157	3.01045	3.71189	2.71535	2.64622	15.4722	4.59383	3.03601	4.97941	4.0898	3.97258
-	-	86.8338	77.9627	75.5876	71.7921	81.8344	89.3206	89.5774	85.4113	93.0731	98.1905	93.6588
PRR15L	XM_005257665.1	2.32611	1.34045	1.36216				1.10186
LINC01376	XR_939774.1	2.04351		2.4133
LINC00683	-
-	-	26.7526	19.9629	22.9947	17.6441	18.5349	26.1594	27.3618	21.6742	20.9676	22.8862	19.3882
XKR5	XM_011534750.1	1.8822		1.29387			1.53233	1.39553		1.13137	2.35679	1.46416
CCDC173	NM_001085447.1	2.01722	2.73985	3.7872		3.35453	1.39237	4.75222		1.47894	2.46829	2.12881
SLX4IP	NM_001009608.1	24.4334	24.197	26.6436	21.7683	18.4399	24.9158	30.7911	23.4038	28.316	32.5951	33.7639
KIF19	XM_011524297.1	11.2199	12.4167	18.5715	7.68643	6.49177	8.73655	12.3113	8.33685	11.5613	8.5447	11.1205
DNAAF1	XM_006721129.1	10.2788	8.17379	9.65996	6.40479	7.87502	12.7309	9.84701	7.77652	8.50342	8.90088	9.36069
PHACTR3	NM_001199506.1	22.2015	18.1946	19.6156	15.4314	16.1092	29.6428	22.9783	17.0086	20.5938	19.207	17.9185
RAB3C	NM_001317915.1
GNG8	NM_033258.1	12.7858	10.9909	15.7266	9.08298	11.4313	16.1975	14.3362	9.194	13.4326	14.3827	12.9012
ATPIF1	NM_178191.2	734.379	899.049	1227.68	653.395	802.5	649.321	976.025	641.476	780.453	880.501	859.587
PDZD4	NM_001303512.1	2.84175	3.03795	3.9452	1.4758	2.62581	4.06468	3.30063	1.66019	2.94725	3.44441	1.68456
ASCL5	-			1.76041
LOC105374156	XM_011513347.1									2.11569
-	-
PIRT	NM_001101387.1
CXorf38	NM_144970.2	89.4441	127.368	154.617	80.9092	122.552	99.0133	161.693	96.3273	120.834	118.131	127.967
ZNF483	XM_011518300.1	4.07866	1.95556	1.36927	1.19904	2.55987	5.39207	2.98693	2.15266	2.23939	2.81326	3.82202
HSCB	NR_134560.1	87.6833	84.3437	125.289	53.7657	91.9604	55.5237	82.33	60.1419	75.2253	78.7232	66.0749
BTBD19	NM_001136537.1	44.1917	25.1543	33.176	24.0895	28.9488	34.4948	33.6844	35.6874	29.3289	41.7274	43.0639
LRRC74A	XM_011536488.1
E2F7	XM_011537969.1	5.2265	2.49591	3.20952	1.19645	2.38718	3.51133	3.01829	2.84057	3.0001	3.25615	2.04828
GOT1L1	XR_949376.1
NCOA7	XR_245505.1	8.05919	9.51845	11.3786	6.40483	8.21405	4.33478	6.86699	8.99857	14.8672	6.90464	9.4306
C2orf49	NM_024093.2	56.8131	51.7315	65.6827	48.1696	55.7941	38.1343	54.1278	41.4214	58.748	63.1873	52.0699
FLJ22447	NR_039985.1	18.9768	28.0784	15.0055	9.3252	27.7654	20.8964	26.5306	16.5074	33.5249	51.7371	15.9208
CCDC187	XR_929798.1	1.85119		1.85732				1.83762		1.37375	1.87435	1.7615
PSMG4	NM_001128592.1	165.809	162.221	186.958	133.917	156.32	92.9914	154.677	105.978	174.673	140.656	169.431
ANKUB1	NM_001315506.1	5.35584	2.10836	3.48613		1.77504	5.45573	3.28514	2.02463	5.09783	4.17005	2.94049
EDARADD	NM_145861.2					1.32578		1.86762
TCEANC2	NM_153035.2	10.1481	8.85056	9.43403	5.71755	5.77743	5.46524	9.6291	6.50129	9.01917	8.62632	7.14245
C14orf79	NM_174891.3	35.5493	28.6474	25	20.8171	28.8319	28.7562	29.6676	26.6925	28.171	29.6501	28.2398
RP11-983C2.1	-	8.09066	6.50379	5.80696	5.03906	5.93038	10.5386	5.41812	6.29029	6.99023	5.90111	9.13678
OMA1	NM_145243.4	60.1228	56.4041	70.0881	60.3221	53.0946	43.1541	59.5694	58.7335	79.0387	73.6752	83.6424
OSBPL8	XM_006719224.1	131.04	130.147	102.627	104.36	105.673	79.7081	121.47	109.935	122.283	109.587	108.706
TPTE2	NR_073487.1
ADAMTSL1	XM_011518066.1	17.6577	21.9955	33.8075	17.1006	16.1088	9.92643	20.2266	12.4125	14.5831	17.4206	24.9193
PCDH19	NM_001105243.1	4.09144	5.11357	5.15416	1.98592	2.83834	3.84312	4.41723	3.61384	5.17113	3.80654	4.78433
SLC16A6	XM_011525461.1	3.46754	2.41451	3.77288	2.85949	3.79297	4.29289	3.67693	4.73483	5.30306	3.01146	4.18946
-	-	6.25285	4.45485	5.55952	4.16539	4.92253	5.5603	4.80214	4.26901	4.21574	5.10163	4.04261
PTGDS	-	12.9263	9.60902	10.6503	10.6375	10.9587	16.018	10.4389	10.2051	11.196	10.5037	11.3445
GRIK3	NG_011447.1	40.0938	33.3957	37.9903	39.0628	39.1776	57.1417	46.321	40.4525	41.5201	37.6287	41.7448
-	-	2.27754	1.74691	1.93245	1.44261	1.78017	2.99476	2.77		1.62861	2.04903	1.6882
RP11-309H21.3	-	2.83772	1.4852	2.4887	2.23201	2.38684	2.47329	1.56253		1.51044	1.84847	2.0518
-	-	18.7219	16.2715	17.4988	18.5381	19.0651	23.0951	18.7523	19.2504	20.0331	19.5275	21.6727
RP1-125I3.2	-	2.02954		2.24828				1.96748
ARMC9	XM_011511912.1	26.952	25.3799	25.4808	25.6593	28.3227	30.94	26.6962	26.9037	26.9815	27.0535	28.747
TMEM242	NM_018452.5	6.95514	3.96671	6.28061	4.78646	7.05069	2.78072	5.22837	4.30999	4.37943	4.9705	4.9242
-	-	31.0988	28.7555	32.1033	28.4025	28.171	30.2788	30.0994	28.8661	27.6397	25.9478	30.6853
-	-					1.29521		1.05637		1.18139		1.53758
-	-			2.09054
CLDN15	NM_001185080.1	22.1932	21.0739	27.253	24.5689	25.2039	29.5452	30.9967	29.3174	32.9458	34.4264	40.485
CTF1	XM_011545760.1	20.5652	17.3906	17.9043	15.0743	19.1709	17.6862	16.9612	14.4277	15.1148	26.4155	21.0777
LOC105372713	XR_936982.1	25.6158	26.2917	26.2989	22.8129	22.34	29.2547	29.5582	25.4933	27.8608	24.9325	33.6279
AMN	NG_008276.2	24.9235	21.3623	24.6988	19.7152	24.8917	25.5704	23.9238	18.8944	22.194	23.3678	24.0345
-	-	9.00829	7.02805	8.14976	6.19176	8.34436	11.8287	9.91415	8.10675	8.54006	7.96833	10.6831
-	-	18.2043	16.0281	18.295	14.54	14.8257	15.9023	17.0067	13.2878	14.2039	14.7448	15.697
-	-			1.84994		1.986	1.4204	1.54802	1.32024		1.8186	1.68104
-	-	15.7355	13.8892	15.4862	13.4534	13.3119	16.9084	14.5196	12.8805	12.4722	14.0872	16.0641
-	-	4.52704	3.9492	6.12279	2.3251	3.66423	7.23267	5.31691	4.52145	5.29509	4.24681	6.40777
FAM163B	XR_428533.2	3.39387	3.02878	4.58369	2.35832	3.75537	5.05422	3.75822	3.36771	3.82934	3.22822	3.23099
LOC643355	XM_011541952.1	23.0013	17.9143	21.8611	16.203	19.9446	25.2922	20.7995	19.7957	20.9493	18.3581	25.2169
OR10C1	NM_013941.3	2.80954	3.19019	3.14879	2.36722	3.99434	3.04131	4.69958	4.18274	3.87397	3.01146	4.85442
OR4Q3	NM_172194.1	4.5851	4.37457	5.23667	3.47797	4.33148	3.99766	5.14167	4.87935	4.82896	4.79095	7.293
PPP6R3	XM_011545149.1	21.9937	22.5625	20.0064	19.4664	20.273	18.8813	25.7019	19.4048	19.6071	24.0823	24.0237
-	-	9.66843	9.37538	10.8977	9.05233	10.8163	11.5537	11.2687	9.80604	10.9433	10.8796	12.5271
-	-
-	-	13.7075	13.9239	13.0755	11.0546	13.2029	17.0831	14.9177	11.6503	13.2539	13.9933	18.1355
-	-	393.885	370.641	426.453	359.609	364.309	481.695	500.651	450.166	440.123	456.324	472.352
-	-	3.32661	1.21404	1.77472	1.43368	2.28777	1.97843	2.31107	2.20381	2.53179	2.64395	2.20236
-	-					1.25984		1.40143			1.17125
PRODH2	-	1.66522	1.51186	1.12183				1.79495		1.86572		1.75779
-	-	12.7316	7.77734	9.59185	8.67108	9.0173	16.9637	13.2708	10.3068	10.5666	12.4265	14.0069
KRT17P5	-	12.2105	9.44649	9.92181	8.61752	9.33816	12.8711	11.3984	9.55969	11.0479	12.1693	11.4948
TTBK2	XM_011521268.1							1.65513
-	-	7.10198	3.8228	5.63474	3.09675	4.82503	6.56639	6.36772	4.68392	5.71363	5.83363	5.6695
FAM155A	NM_001080396.2	315.339	249.85	148.03	149.157	223.306	226.34	418.226	139.63	156.939	189.567	137.763
CCDC86	NM_024098.3	40.6305	71.915	98.1211	45.2912	46.7606	26.9921	37.4728	46.2968	35.3245	55.8225	45.7264
PRDM15	NR_104257.1	4.47042	3.7689	3.48595	2.80851	3.09738	3.10448	2.83579	2.99333	3.36837	4.0526	4.48686
-	-	3.79323	3.3805	2.4205	1.28962	2.44609	2.80606	2.65466	1.91501	2.29764	3.18409	2.56986
KRT18	NG_008402.2	9.58692	8.8428	7.81233	6.9124	7.84601	12.6065	13.1538	8.61617	11.2641	13.3498	15.4764
-	-	8.63925	7.66899	8.14246	6.85505	7.1125	8.46885	9.61053	10.0517	10.1453	10.9469	11.3444
-	-	40.9065	14.0597	11.7766	12.4357	23.2239	72.0391	24.5815	12.4816	28.587	15.9058	27.127
FGF6	NM_020996.2						2.25392	1.09633
-	-
SNX8	XM_011515330.1	56.8212	62.0375	76.3303	64.1952	57.3513	59.07	71.3888	50.562	69.3642	69.2308	99.498
DANT2	NR_130730.1	46.8783	34.397	32.9432	32.9987	38.9721	32.8036	31.9931	28.0846	38.0459	36.9658	33.6207
-	-			1.60961
-	-	2.96348	2.37007	3.47164	2.19634	1.8923	3.01328	2.78722	2.22006	3.04472	3.84569	3.67869
MTHFD2L	NM_001144978.1	14.3105	16.9213	17.6174	9.07653	9.5335	7.43087	12.9812	10.6123	9.54572	16.9496	13.3422
PRAMEF20	NM_001099852.2	2.08567		2.00056				1.35285			1.61209	1.61094
-	-	4.68859	3.33549	3.86268	3.14765	4.01698	4.84822	5.76896	3.35777	3.71079	5.02928	5.59262
-	-	4.28212	2.21671	3.05908		2.18837	2.78507	2.77037	1.91455	2.1288	2.91451	2.64674
LOC105376342	XR_930528.1	5.90181	2.93793	4.43307	3.04567	3.48137	4.85994	4.59837	2.19488	3.19721	5.28754	5.44565
-	-	6.12704	6.54879	6.28772	5.26091	7.88551	7.434	7.87648	6.21249	7.82448	10.2816	7.36285
PAQR6	XM_005245494.2	7.60251	6.59436	6.85117	4.69089	6.12126	7.47914	6.27647	5.40603	7.91912	7.24863	6.4077
-	-	4.60663	2.82041	3.63675	2.38245	4.15622	3.27509	4.52705	1.52437	3.64238	2.99486	2.50322
LGI4	NM_139284.2
NID1	NG_033228.1	4.06753	3.25522	3.62226	1.88387	2.43973	2.5386	2.82719	2.52558	1.65252	3.24385	3.23796
FAM25E	-	105.705	67.1859	65.2268	56.3775	71.7962	127.887	77.7972	64.2175	70.1014	74.1446	59.8822
-	-	120.836	95.0329	120.378	100.889	111.465	118.637	130.387	115.592	113.572	134.315	105.985
SBNO1	XM_005253573.3	39.4784	37.6291	38.8016	31.1252	33.2281	37.8582	34.4787	32.3918	29.4766	30.6351	41.8148
IDS2	XR_938518.1	10.0351	9.88101	10.1623	6.99019	6.84965	9.53197	12.2428	8.86229	11.685	9.45333	9.79106
MT1P3	-	4319.48	5810.32	5147.5	3963.15	5422.69	4654.5	5603.19	4759.18	4955.24	4944.44	4491.67
-	-	16.6688	13.0493	17.9939	12.1207	14.7403	19.9832	17.145	17.0441	18.3227	18.1653	16.7991
SPATA18	NR_123728.1	3.50189	3.51665	3.78737	2.25627	2.79661	2.47697	3.26792	1.6437	3.41106	3.09612	3.53537
BEGAIN	XM_011537033.1	13.5935	11.496	13.5201	10.8326	11.0148	10.3687	11.3885	10.6055	10.751	9.05594	11.2673
FBLN5	XM_011536358.1	4.75158	4.96105	5.08605	2.60438	3.07987	4.96401	4.98735	4.02073	5.18965	5.12418	5.66605
-	-	7.79837	9.21144	11.1165	6.44691	7.5516	6.11833	10.5955	6.49135	9.21861	10.1187	6.39369
-	-	29.8157	26.4979	24.7598	20.7815	21.2168	29.1294	28.1857	21.052	20.4842	24.0803	23.8872
CLMN	XR_429332.2	6.77798	8.35522	6.75408	9.31386	6.99781	12.8647	8.62232	6.80726	11.5824	8.49422	10.977
LOC100507412	NR_038958.1	3.12717	1.68328	1.85021		1.87098		2.34513	1.80447	2.91343	2.60148	7.8809
ERICH1-AS1	NR_073397.1	3.91189	1.74803	1.45907		1.2401	4.20636	2.02147	1.99212	1.79204	2.07988	1.90847
DNAJC25-GNG10	NM_004125.3	264.748	294.437	333.35	195.128	254.752	183.718	300.088	249.007	275.759	320.733	297.176
UQCRH	NM_006004.3	2604.65	2734.51	3483.57	2326.43	2639.49	1910.02	2764.14	1823.74	2345.61	2769.39	2734.85
CCDC88C	XM_005267691.3	5.11018	3.17241	3.9452	2.23842	3.16845	3.63711	3.794	5.33762	4.06632	4.87658	2.41917
RASGRP3	NM_001139488.1	18.3413	16.7138	16.5517	13.6065	15.8931	19.4841	16.2054	17.2034	15.8328	16.6006	14.9656
SLC22A11	NM_001307985.1	45.1653	33.2054	37.1118	28.5288	31.0773	50.0054	41.355	35.6365	37.5536	37.6536	37.6794
NUTM1	XM_011521429.1	2.12901	1.80109	1.99345		1.29198		1.69509		1.57319	1.79605
GNS	NM_002076.3	3.64709	4.28343	4.90662	1.37375	3.23059	3.0218	3.36188	2.80784	4.11853	5.01698	2.12171
-	-							1.06326		1.40757		1.53758
-	-	10.8911	8.54441	8.80274	7.45816	10.0516	10.2799	11.5138	9.41494	9.01917	10.8364	10.3894
-	-	24.6393	24.3781	24.9176	16.9988	19.834	25.497	27.8238	26.3533	27.0391	27.03	18.9399
RP4-621N11.2	-	19.1634	14.7901	18.5426	11.4511	13.3249	18.188	20.1264	16.2206	16.1459	15.2199	14.154
-	-	129.774	108.771	115.743	95.6696	104.815	137.522	136.304	131.11	127.92	134.616	122.138
ANKDD1B	XM_011543624.1
-	-	20.9482	16.8574	20.6593	11.4511	15.1937	10.3012	19.9356	15.3021	16.1437	21.5795	7.06563
ROCK1P1	NR_033770.1	91.9632	82.9001	88.9906	68.5925	84.8523	59.5159	85.1221	66.0443	85.6188	93.3692	72.9496
CBX3	NM_007276.4	1469.33	1524.22	1533.66	1304.66	1427.88	1025.49	1609.83	1201.62	1751.6	1482.5	1821.62
ATP5F1	NM_001688.4	3290.19	3434.07	4022.17	2296.85	2444.23	1763.26	2976.67	2354.7	2485.44	2564.86	1959.4
MTCO3P12	-	11935.6	10910.7	10221	10353.1	12179.3	9987.2	13121.1	8893.03	11847	12083.7	12590.1
-	-	5.62229	3.4533	2.98368	1.34948	2.13482	5.33357	4.50848	3.12136	3.94751	5.91731	3.23438
-	-	3.34177	1.89081	1.78921			3.73217	2.48495	2.09226	3.8503	2.6376	1.89792
ARHGEF17	XM_011545407.1	13.756	11.1259	14.9983	8.62648	10.4766	10.0798	12.0073	11.1901	12.8226	12.0773	9.86781
-	-	7.02171	4.92465	4.98914	3.30716	6.05846	10.3489	4.78357	5.32961	6.50597	5.12418	3.45145
FSCN1	NM_003088.3	4.49672	5.20441	3.38913	3.21404	3.54987	3.43062	3.35499	3.45114	3.86856	3.55355	3.6824
-	-	4.91597	3.09185	2.83306	1.56889	2.73447	3.57713	3.01829	3.54666	4.00833	4.11235	3.45132
TEN1	NM_001113324.2	126.304	110.595	135.65	99.1282	120.044	53.7009	87.5482	58.3148	100.298	98.1851	95.7299
WEE2	NM_001105558.1								12.7006
WNK2	XM_011518940.1
-	-	10.2282	7.14585	7.7444	5.23407	6.54375	13.1243	7.79212	5.5168	7.18992	7.18985	8.5453
DUOXA1	XM_005254773.3	11.3537	7.20808	7.92364	4.92167	7.91864	15.9613	7.95641	6.73093	10.7219	9.04031	8.68894
WDR3	NM_006784.2	38.3679	43.5784	40.5196	32.2004	31.6665	34.6305	41.4745	36.4848	37.7932	33.0897	24.9195
CCNO	NR_125348.1	272.964	275.735	345.949	295.656	287.658	253.962	309.868	330.79	314.891	292.987	328.517
EIF2AK2	NM_002759.3	151.119	147.994	193.566	186.762	163.336	129.957	169.419	142.137	154.508	159.915	114.623
PHF1	XM_011514671.1	31.5564	26.3818	31.8632	40.1735	36.7818	30.8056	40.8784	33.1148	41.5067	28.2042	27.2878
PRDM1	NM_182907.2	61.3607	51.6934	49.3665	52.6102	68.443	65.6994	61.8164	67.0617	69.0676	76.0086	68.664
ADCY10	NM_018417.5	9.51945	7.54229	9.50925	8.14307	10.4186	8.42476	9.39078	8.38731	7.68214	8.81623	9.35026
APBA1	XM_005251968.2	9.52586	8.62497	9.83957	10.0011	11.2809	11.2743	10.339	9.64504	11.03	9.20132	12.0092
SEMG2	NM_003008.2	1.3431						1.7037
ABCD4	XM_005267953.2	29.2719	30.4808	31.7877	34.9077	35.6271	25.4129	33.1655	26.249	31.0611	46.2401	28.5999
KRTAP17-1	NM_031964.1	22.213	22.1944	22.636	22.4112	21.9083	22.1238	25.6678	23.3616	25.7053	23.0242	28.5266
-	-	290.08	314.916	360.855	329.227	356.716	294.81	379.661	305.712	361.022	325.836	475.885
SDCCAG8	NG_027811.1	11.0034	10.233	11.3713	9.41581	10.0404	12.2619	11.7607	9.7716	10.5666	11.4465	10.9771
SOSTDC1	NM_015464.2	2.00563	1.61966	2.4887		1.98121	1.98695	2.95422		11.8666	1.77847	1.8314
MDFI	XM_011514626.1	29.1174	28.9002	29.5132	29.072	25.5675	29.1182	26.2682	19.6003	22.4625	21.852	25.1433
DVL2	XM_005256502.1	8.71173	8.44495	9.83209	9.04341	10.8727	10.4625	10.0123	8.15035	8.4534	10.7606	10.7567
CTBS	NM_004388.2	30.4588	38.641	41.933	40.4044	40.9986	24.987	43.9896	39.0685	52.7342	50.1004	86.5108
PNPLA8	XM_005250396.3	112.413	112.095	131.746	109.435	142.267	107.303	129.117	97.6694	118.951	137.081	136.888
ATP1A3	NM_001256214.1	4.226	1.43102	4.51558	2.55601	3.33668	4.38894	4.26745	3.32481	3.57924	4.17738	5.6695
AP4E1	XM_011521409.1	47.7571	55.2415	60.653	52.3221	53.7634	59.7698	59.0346	58.2576	66.8351	53.1614	65.8475
RAB11FIP2	XM_011539511.1	129.151	188.308	149.82	135.297	164.152	110.654	151.583	95.8166	141.112	135.648	161.6
PSD3	XM_011544476.1	248.684	215.46	230.78	199.031	172.741	224.677	227.987	160.924	191.964	210.41	198.484
MYO6	NM_004999.3	11.4262	13.8794	15.314	13.8283	13.8988	16.1173	19.1027	13.0579	15.3384	17.5395	17.2467
MICALL1	NM_033386.3	385.528	479.432	416.72	486.932	463.372	381.512	428.178	363.805	393.418	435.542	369.13
HK2	NM_000189.4	15.96	24.1709	12.2575	18.5712	9.8703	17.9702	17.2924	34.0059	46.4643	19.0078	63.9334
GYG1	NM_001184721.1	103.484	167.629	182.302	145.02	142.821	117.209	164.44	105.611	118.607	155.022	146.272
MGC57346-CRHR1	NM_001256299.2	11.6742	11.4415	15.418	10.2231	12.773	12.1685	14.8051	12.1501	13.0513	14.4208	14.7453
NR1D1	NM_021724.4	16.0074	16.706	19.766	13.2583	17.0036	18.0154	24.6737	15.8797	18.891	16.769	17.985
SYNGAP1	NM_006772.2	14.9162	16.723	21.599	12.6755	15.5722	19.2275	19.9815	19.7443	22.4782	18.7619	27.4243
NFIX	NM_001271044.2	55.5404	40.5558	55.042	37.8054	49.6779	94.3071	62.591	45.6656	51.8338	45.6273	52.3526
LYL1	NM_005583.4	110.401	91.7099	106.996	92.7274	100.333	135.015	125.669	116.583	110.623	116.905	128.478
TRH	NM_007117.4	25.721	29.9123	24.1823	24.0053	23.4413	25.0665	25.0945	23.0304	24.1917	20.2688	25.6577
INSL4	XM_011517870.1	6.70431	5.44779	7.18113	4.40262	6.02119	3.70611	7.04223	5.26897	5.26359	6.06407	6.6982
ASPH	NM_032467.3	6.98309	6.41378	7.10582	4.4204	5.40047	6.21657	6.17526	4.88805	7.54006	8.05836	8.31799
SNRNP70	NM_003089.5	468.662	533.745	445.958	446.635	473.416	349.333	552.799	340.373	377.028	491.277	395.404
KRT33B	NM_002279.4	6.72703	7.50674	7.669	6.94804	8.99722	7.30656	8.21282	5.42343	9.11381	6.87339	7.73367
STXBP5	NM_001127715.2	70.4018	63.5444	58.7514	60.9076	62.5253	67.6783	66.0585	51.3257	62.4189	78.09	71.1687
USP25	NM_001283041.1	45.631	53.0758	49.8689	85.4124	38.9368	24.4463	37.7597	33.0705	43.3354	38.1788	37.6794
TTC28	NM_001145418.1	15.0671	12.5431	12.67	11.2917	13.7672	15.0176	15.8973	12.7364	14.088	14.7844	17.0997
CXXC4	NR_132741.1	83.8065	95.9814	161.659	88.2219	78.3808	102.068	130.765	115.753	115.332	101.22	144.121
SFXN1	XM_005266012.1	255.354	300.114	258.593	243.264	246.149	226.999	281.061	218.027	244.385	310.172	238.736
COQ7	XR_950722.1	58.1182	53.7609	72.6569	42.617	50.9795	40.8796	66.5874	40.4802	47.1228	54.1703	47.1223
SCFD1	XR_429299.1	434.569	473.38	329.257	315.658	421.192	279.028	409.576	261.532	317.595	458.082	345.338
ATF6	XM_011509310.1	64.591	80.1197	71.3364	62.1826	70.8531	45.0883	87.6594	59.9978	58.8427	90.4442	49.4176
GJB5	NM_005268.3	2.50019		1.19714				1.21304
CLDN1	NM_021101.4	27.1498	13.1301	12.7381	13.3335	19.0607	45.2051	22.026	10.7743	19.8729	13.1884	23.2926
PPP1R11	NM_021959.2	46.2314	37.7742	33.8003	33.3888	39.5785	52.6589	48.0699	26.6654	37.0957	39.9084	46.6011
PLAU	XM_011539866.1	198.102	222.549	86.1206	226.254	227.224	378.989	331.854	236.243	269.477	396.995	365.085
MARK4	NM_001199867.1	8.19847	6.42266	7.57217	4.87062	5.61399	7.07247	7.64824	6.56192	7.332	8.20706	7.42929
MAD2L1	NM_002358.3	230.71	325.665	369.172	247.041	272.05	145.038	304.23	223.816	233.457	330.372	286.931
TPRA1	NR_073377.1	18.3488	18.8625	18.7832	15.0055	15.8539	20.1297	19.5108	15.9294	21.0015	25.8591	21.3052
FUS	XM_011545782.1	997.758	1031.18	758.591	802.139	841.638	685.714	1069.13	631.604	632.083	967.528	794.92
CDC16	XR_245360.1	598.535	585.074	525.26	467.392	492.93	393.664	606.873	407.359	525.476	596.723	602.759
MZF1	NM_001267033.1	71.936	59.9986	79.0779	63.7106	62.6967	45.0644	54.915	46.6379	53.6447	68.2378	83.7887
TOP2B	NM_001068.3	353.045	304.928	245.287	264.166	309.002	361.081	348.835	243.251	305.461	373.244	283.02
HOXB9	NM_024017.4	24.558	25.1546	28.7313	19.1056	24.3009	22.2185	26.8188	20.4145	26.8235	22.9465	26.3226
GATA1	NM_002049.3	9.91762	9.92518	9.9147	6.97234	7.30717	7.38623	10.4816	7.77505	8.29575	8.31026	8.62237
ADCYAP1	XM_005258081.2	7.40188	7.74983	8.47971	6.41368	6.97616	7.62148	9.63218	6.49282	7.46394	10.1661	9.12616
HDAC5	XR_934338.1	57.7939	38.1995	39.476	38.7681	45.6118	110.349	68.2807	43.6377	55.9763	56.5031	63.9442
POLD3	XM_011544734.1	27.6726	27.0938	25.4056	20.4447	22.1641	24.1616	34.5799	21.3153	21.4072	24.0063	21.8231
CYP4X1	NM_001320290.1	8.35098	7.76845	9.84659	10.6706	7.31387	5.06275	6.8756	5.07455	7.3954	5.4383	12.7474
HTR3D	NM_001145143.1	1.75832		1.85003		1.41279		1.5426		1.26613
GABRA5	XM_005268258.1	29.959	27.2033	28.889	22.6483	24.6486	29.6784	30.2523	21.3405	24.6893	25.5911	28.1768
TOP2A	XM_011525165.1	128.458	165.507	192.468	137.904	168.297	78.9265	174.022	93.0332	108.524	182.742	106.279
TJP3	NM_001267561.1	1.49566
RPAP3	XM_011538741.1	120.757	163.954	139.839	115.805	145.906	103.912	189.175	113.987	113.264	166.421	154.799
NDUFB5	NM_002492.3	648.335	826.848	977.145	682.752	785.048	492.647	830.009	559.351	685.917	883.328	917.964
CYP27A1	NM_000784.3	11.3175	8.88723	10.7185	7.90577	8.53301	9.6439	9.4562	9.13507	9.03473	9.72681	8.02762
PSMA5	NM_001199772.1	423.318	590.655	716.654	445.437	466.358	469.507	781.755	439.033	478.418	566.587	524.574
SRCIN1	NM_025248.2	23.689	20.8845	24.6772	16.5511	17.8897	25.6225	26.8003	22.3776	22.7939	27.4729	20.3395
PIK3R2	NR_073517.1	39.2299	24.5934	24.369	21.2582	28.3575	48.1795	33.1224	28.8841	40.1196	35.5073	76.4763
KCNV1	XM_005250866.2	1.55059	1.80998	1.67051	1.40945			1.99466	1.30205	1.26831	1.67722
PFKL	NM_001002021.2	15.6964	26.4454	27.4253	14.0656	18.5251	26.9785	25.4653	23.4402	31.3848	23.3031	27.862
PBX3	XM_011518758.1	39.3178	39.9756	43.0742	38.7413	40.6589	34.2505	54.8326	35.2108	33.4532	56.0945	41.9477
LIN54	NR_110254.1	16.8208	20.7128	22.0869	16.1009	18.2816	16.7248	24.6596	14.1202	16.8595	23.1036	13.7759
KIF2C	NM_006845.3	81.8538	94.9876	86.2568	75.8388	73.971	80.5608	96.9997	72.1834	54.5682	87.1167	49.7011
FASLG	NM_001302746.1	2.67736					2.38994
EML2	NR_034098.1	16.0477	13.4538	14.1123	10.5533	11.6821	18.549	17.3357	11.2745	17.4412	19.6008	16.4317
CAMKV	NM_024046.4	4.9283	3.14547	2.96928	3.5111	2.34512	6.87917	3.28342	2.28092	5.05039	3.99244	4.70745
TARBP1	NM_005646.3	15.1689	16.4512	16.7992	17.0919	19.1164	13.48	24.262	13.2878	22.3204	20.8926	11.9356
RP9	XM_011515468.1	173.57	195.288	195.504	181.773	191.152	120.242	186.386	135.645	229.311	189.557	247.451
ERCC4	XM_011522427.1	80.8197	84.6707	96.8436	75.9827	68.8912	85.3878	91.0756	85.4279	91.9806	81.8344	76.6372
DAXX	XM_005248860.3	323.497	333.385	324.112	302.671	315.405	246.502	418.954	239.673	363.211	346.841	440.741
WRNIP1	XM_005249234.1	43.5807	45.4649	45.6644	36.0938	38.4078	42.3019	52.5785	41.2936	52.7549	48.7701	50.6737
TAF15	XM_011525315.1	77.3439	67.0309	74.687	58.664	69.5228	38.2341	78.9751	57.4241	71.8436	45.3158	49.9249
UGT2B7	NM_001074.2	3.74989	7.5787	11.6044	4.3006	5.50467	5.1169	6.44039	6.43389	6.02108	5.42267	8.46502
CYP1A2	NM_000761.4	1.46937	2.28951	2.16567				2.04557		2.80298	1.70504	1.38363
CHRNA1	NM_001039523.2	12.8292	10.1969	9.92919	16.6621	45.0517	77.4385	38.47	28.5092	28.1844	95.6091	20.2696
IRAK1	NM_001025242.1	1902.17	2663.02	2563.45	1729.15	2001.48	1339.61	2078.78	1579.05	2773.52	1581.13	1646.75
TAAR5	NM_003967.2					1.24232				1.93952		1.98542
STK16	NR_026909.1	166.829	137.983	179.698	115.767	155.988	127.385	153.172	108.286	140.444	103.502	115.263
RHOB	NM_004040.3	18.1155	13.663	9.42683	8.47335	15.9817	19.7696	15.7061	11.6743	16.2724	23.997	20.7944
COX6A1	NM_004373.3	4222.64	3822.58	5198.79	3454.17	3903.16	2969.3	3844.39	3051.45	4078.73	3589.41	3938.94
ABCB7	NM_001271698.1	130.35	143.942	161.329	105.845	120.545	87.6531	125.107	93.54	175.232	134.02	101.555
PTPN21	XM_011536369.1	11.1789	9.86183	8.13544	9.60196	9.79767	15.1217	12.3394	12.1176	14.8067	16.2909	11.4212
TRIM63	NM_032588.3	3.77096	3.34467	4.11031	1.98585	2.38684	2.87309	4.97603	2.48313	3.37659	3.78496	2.19884
STK3	XM_011517258.1	3.67503	3.59693	3.39633	2.76633	3.36602	3.72947	1.99601	2.95042	2.82111	3.30789	2.49266
KCNA10	NM_005549.2	13.8846	15.7108	14.2629	10.8684	11.4052	14.1146	14.1519	12.4656	16.7149	13.1042	13.0519
NR1H3	XM_011519808.1	37.0593	32.3305	37.1046	23.2451	31.1946	44.0093	34.7837	21.6984	36.9454	35.105	33.6173
NELL1	XM_011520119.1	10.0363	3.1013	3.38904	1.68873	2.55475	15.6558	2.62022	1.3033	5.30306	2.18016	4.12314
ITGA6	NM_001316306.1	23.5902	23.0696	10.2304	25.6261	16.0575	32.1435	19.8744	7.62252	17.02	15.1382	12.1667
IFNGR2	NM_005534.3	128.164	151.967	144.543	129.264	132.501	119.742	241.53	81.6233	157.72	120.998	184.03
DRAP1	NM_006442.3	408.186	475.002	496.154	354.013	324.116	314.837	516.368	286.585	402.951	349.372	455.506
DENND4B	NM_014856.2	200.649	177.71	126.136	148.984	153.729	150.696	141.994	139.462	165.245	173.954	129.954
BPHL	NM_001302777.1	51.6371	62.3821	49.2767	38.0386	52.1744	41.0234	47.5946	38.2714	46.5704	56.7056	40.5586
PINX1	NM_001284356.1	20.7786	32.4755	30.4066	28.5862	26.7735	17.6214	26.6346	20.1764	28.0846	27.5339	17.0996
ZNF560	NM_152476.2	1.65528	1.27795		1.19656	1.86462	1.64394	1.59524		1.37632		1.68449
TBC1D29	XM_011524596.1	10.2696	7.95708	8.21777	9.03441	9.0801	13.6946	10.4402	8.73573	9.64294	9.85931	10.6832
FKBP15	XM_006717019.1	117.948	133.55	137.677	145.453	122.184	92.7566	131.593	131.934	129.284	133.056	147.658
FMO6P	NR_002601.1	4.99083	4.83407	5.07156	4.14112	5.15035	5.54325	4.64965	4.65818	5.25844	4.19065	4.78081
CHORDC1	XM_011542748.1	67.3413	77.447	97.3386	146.526	76.52	77.3099	72.9218	97.0426	124.591	240.264	137.649
FRG1	NM_004477.2	648.281	694.092	779.097	688.046	681.296	467.752	676.11	524.414	546.45	617.128	545.619
OIP5	NM_001317860.1	171.65	231.884	315.068	295.306	219.039	107.198	177.103	149.635	189.102	214.939	168.388
CMC2	XM_011523244.1	410.586	591.637	581.493	509.674	526.028	348.555	507.938	376.741	431.893	485.618	543.4
STRN4	NM_013403.2	8.36376	10.1872	10.8008	8.82149	10.1893	13.2395	12.2254	9.51577	10.7324	11.4901	12.604
TXNDC16	NM_001160047.1	15.673	11.0265	9.03569	11.8771	14.9477	14.8201	14.1447	10.0868	15.1564	13.2897	9.72806
NAA15	NM_057175.3	37.5984	56.3697	40.6488	46.2312	42.3809	33.3059	53.1511	36.7668	41.5991	41.2875	36.2167
TSPYL2	NM_022117.3	107.485	84.7513	98.0058	96.3506	93.9314	136.43	128.532	116.925	114.583	109.928	134.597
RHNO1	NR_027365.2	52.7341	92.6659	105.569	81.4065	68.9887	48.1317	106.991	52.5309	74.0586	73.2605	95.4393
SDHAF2	NM_017841.2	265.504	326.894	416.558	344.957	357.088	213.202	308.008	230.909	239.372	336.392	358.224
C19orf48	NM_199249.2	97.2325	175.762	124.456	143.516	113.512	74.5958	123.46	93.6276	106.187	130.646	122.656
WWC3	NM_015691.3	8.87657	9.39231	8.71294	10.4182	8.87171	6.48789	11.4229	8.4816	10.1035	11.0375	8.62256
FAM136A	NM_032822.2	242.264	303.819	411.246	324.123	280.351	209.546	306.443	216.426	258.856	296.394	305.086
ANKRD34B	NM_001004441.2	2.16241	2.25226	1.60249		1.75306		2.83444	3.10249	2.86302	2.76981	3.74866
SERPINA9	XM_011536715.1	12.5321	15.982	17.6853	17.2117	18.0037	15.3681	20.7414	19.5309	18.4303	19.386	20.4167
VKORC1L1	XM_011515831.1	58.1848	79.0281	80.3339	77.262	73.3289	65.2992	93.7409	65.5695	73.5441	97.5324	121.183
NLRP4	NM_134444.4	17.0075	18.8344	20.6522	16.2628	16.3892	16.9578	18.5353	17.3396	19.749	19.0099	21.5991
SFT2D1	NR_130114.1	784.509	1040.09	1005.59	951.35	906.756	721.158	1064.4	712.117	888.273	1001.68	1118.78
NEXN	XM_005271327.2	8.65277	38.5515	26.464	49.6797	46.2064	20.3512	34.6429	18.5969	22.7365	40.1284	30.8287
ANAPC4	NM_001286756.1	60.6058	81.6624	86.9775	67.0964	73.6495	74.0332	94.9257	64.9919	67.038	79.4713	73.8242
SNRPB2	NM_003092.4	466.81	562.479	569.957	485.455	520.286	425.253	575.964	363.482	458.565	524.996	602.811
MAT2B	NM_013283.4	228.374	280.891	319.047	245.212	236.459	170.688	306.662	261.281	234.718	337.919	301.095
ZSCAN16	NM_025231.2	5.28501	9.49234	12.3543	3.96129	6.37675	3.26656	6.64183	5.12547	3.15016	6.35466	2.49982
ZNF565	NM_152477.4	7.09726	7.30641	8.05995	6.96603	7.9231	4.91893	8.41535	5.85606	7.01118	8.64263	8.61916
LAMTOR2	NM_001145264.1	524.14	559.286	619.593	490.812	565.36	413.157	532.662	392.136	518.744	590.997	494.379
HDLBP	NM_001243900.1	427.488	389.332	298.935	358.606	371.062	456.366	473.311	319.233	373.632	518.528	411.114
CELA2B	NM_015849.2	2.89503	2.93877	3.22419	1.39156	2.86924	3.03082	4.03639	2.33184	2.6659	2.19676	3.08747
CCNY	XM_011519370.1	135.501	115.025	90.2389	114.18	126.251	187.071	161.409	106.671	140.874	192.132	115.34
ITIH6	NM_198510.2	4.25866	3.94922	3.70477	2.90157	4.03863	3.98012	4.65101	3.0867	4.52126	3.79326	4.86134
DHX35	NR_033905.1	40.6878	40.4102	26.6144	30.6929	31.272	36.6689	43.5406	23.9402	24.1315	36.3512	30.0138
SMAP2	XM_011541960.1	36.6855	25.0096	25.4054	23.6596	24.8302	51.4184	34.8182	22.8095	28.0761	32.145	32.5955
UBE2T	NM_014176.3	531.103	754.212	656.706	528.974	603.712	399.507	741.896	385.211	431.978	595.723	458.266
OTUD7B	NM_020205.3	15.6957	8.28326	7.90933	8.02564	9.10208	26.7978	8.44118	6.34098	14.8487	8.79133	12.1597
AGGF1	NM_018046.4	50.7477	37.2671	32.57	45.0389	45.6536	38.8719	54.7827	39.9942	45.6252	64.1255	51.765
ZNF16	XM_005272342.2	25.5668	27.7445	22.1623	22.2543	23.0079	20.4057	27.7767	21.4092	21.9653	25.5563	25.8083
PRRT2	XM_011545716.1	171.396	122.34	151.223	128.696	129.47	137.301	152.577	139.292	114.725	147.874	200.485
MS4A5	NM_023945.2	3.35052	3.29994	2.99088	2.26523	2.52864	2.7595	2.95975	2.20335	2.34727	2.51877	2.79371
ZNF582	NM_144690.2	4.23594	4.02172	2.64643	1.61983	2.62614	4.07034	3.21345	2.48345	2.23424	3.93905	2.94068
SS18L2	NM_016305.3	608.061	655.492	679.194	647.023	636.946	467.221	650.277	429.403	538.338	619.216	731.085
IZUMO1	NM_182575.2	4.09263	5.03329	5.39449	3.16558	3.94592	3.31605	4.29881	4.02096	4.53181	3.85302	5.2988
NPHP4	NR_111987.1	4.92307	5.68227	5.23658	3.20762	4.80974	6.44275	8.1929	6.31433	5.62671	7.22803	9.87139
CST11	NM_130794.1	4.0815	3.37994	4.18553	3.22551	4.50864	3.86016	5.26563	4.49672	5.33971	4.93233	5.3022
ACOT12	NM_130767.2	6.83813	6.5399	6.60346	4.72394	5.8437	4.81848	7.76531	5.24448	5.85829	6.74169	9.05625
SSH2	XM_005258060.2	41.1596	34.1352	33.3804	38.207	35.1421	42.8551	43.5324	33.7007	36.9355	43.5015	38.8618
NFKBID	NM_139239.1	14.0052	12.6701	12.9105	11.538	11.6378	15.049	13.5377	11.8186	14.4043	12.6331	14.8889
CTHRC1	XM_011516824.1	119.644	162.663	126.182	78.4415	204.984	90.0984	283.9	75.5687	97.8361	157.89	126.938
UBL5	NM_001048241.2	2289.91	2059.4	2385.02	2078.13	2020.65	1487.63	1849.85	1386.11	2003.71	2288.77	2350.74
DUSP27	NM_001080426.1	30.8565	28.9725	27.2459	23.5729	24.0498	35.0167	34.82	22.8868	23.215	29.3243	36.1292
H1F0	NM_005318.3	39.6458	34.3175	28.9571	27.7993	36.6282	31.5314	35.3308	20.0072	26.7002	22.7802	19.6854
C3orf62	NM_198562.2	2.98506		3.85539		1.49179		2.3851	1.60057		2.13466
BCHE	NM_000055.2	70.0352	70.1995	99.4871	51.3223	74.2112	56.3622	77.5726	59.1734	44.8619	80.9118	67.9287
PCDHB15	NM_018935.3	46.639	40.1565	41.7754	36.0275	36.4896	42.2068	40.394	38.8393	38.5882	34.5728	38.8655
HOXA6	NM_024014.3	5.83808	5.24999	4.42586	3.16547	3.92361	4.98302	5.78039	4.84514	6.10903	6.17556	8.46502
-	-	3.29748	1.49409	2.26268	1.4273		3.24731	2.39506	1.66019	1.14217	1.57489	2.42269
GMPR2	XM_006720165.2	253.528	239.374	192.02	193.426	224.574	150.126	184.061	135.528	179.559	274.599	168.009
PHF5A	NM_032758.3	175.185	179.951	210.409	163.78	173.349	143.265	168.605	138.118	150.572	189.353	162.405
DNAH2	XM_011523670.1						1.31584	1.06461
RASGRP2	XM_011544725.1	3.98794	3.66972	3.1415	2.77532	2.74562	5.80138	4.01646	2.00792	4.62413	2.76678	4.56048
ING4	XR_242983.2	101.445	99.5365	151.359	109.889	106.876	87.3033	130.141	77.2846	105.153	116.812	166.918
FOXD3	NM_012183.2	10.1211	8.9606	11.4611	8.72843	10.3221	8.33602	11.3231	8.75198	8.44774	9.42248	9.72096
PTPN9	NM_002833.3	202.004	177.46	173.796	158.246	173.655	249.68	227.708	189.713	192.487	197.62	200.611
BEAN1	XM_011522893.1	12.4445	7.62426	6.45283	5.57331	12.1396	21.2638	23.7219	12.8637	15.267	22.6906	11.9393
DPCD	NM_015448.1	321.854	346.984	529.422	285.138	326.333	248.505	384.11	247.302	333.603	338.172	386.848
SOX8	NM_014587.4	6.31181	5.70921	7.08421	5.0544	5.77231	5.82243	6.98542	6.19454	6.86884	5.21713	7.51346
FAM19A1	NM_001252216.1	4.95812	3.38967	4.82393	3.67315	4.04599	11.8296	4.78357	4.12279	5.8633	5.05183	5.29509
LACE1	NM_145315.3	31.6192	32.4489	41.7217	30.3295	36.973	27.167	36.6519	30.5068	38.3618	35.8317	33.1729
TMEM26	XR_945616.1	4.41311	3.95865	5.95776	3.17443	3.21274	3.78583	5.54343	5.03233	5.75542	5.38782	6.04052
REG3G	NM_198448.3	14.977	14.1953	16.0566	11.3428	13.93	17.6485	14.7819	13.0759	15.9803	14.9205	15.4097
AFMID	XR_934369.1	14.8221	11.9927	16.5766	10.8594	11.7554	14.1438	16.6929	13.3385	14.0615	15.7269	16.2077
COQ5	XM_006719639.1	192.826	186.964	217.962	157.418	189.86	155.465	200.447	165.857	174.704	228.354	196.857
LOC102724488	XM_006718097.2	28.7754	27.9342	29.6247	21.0326	23.5467	27.4685	31.3758	29.6399	29.9837	28.1505	31.8538
ARFGAP3	NM_014570.4	163.477	167.865	150.437	126.937	156.985	121.819	188.852	133.674	152.262	225.173	149.557
TFG	NM_001007565.2	844.629	905.334	1079.08	760.479	908.184	760.821	1201.09	762.492	789.252	1121.62	831.693
ANKRD35	NM_001280799.1	22.692	68.8617	111.097	57.4398	78.4901	40.8121	133.18	48.5479	64.9962	31.7814	49.7779
HYPM	NM_012274.1			1.36216				1.54494		1.71052	1.17223
ZNF749	NM_001023561.2	3.70251	2.70513	2.99106	1.23857	1.87957		1.35004	1.65126	1.68377	2.22566	1.3136
C6orf62	XM_011514928.1	583.323	426.229	401.208	391.04	436.771	488.014	536.244	342.637	458.569	477.242	440.185
VPS29	XM_011538484.1	961.44	984.119	1191.71	878.32	1005.99	648.197	1020.92	768.645	919.725	1068.16	990.246
ZFR2	NM_015174.1	5.04293	3.87754	4.17824	2.70643	3.86114	4.67933	4.87753	2.62718	3.28967	3.15822	4.04613
C19orf53	NM_014047.2	733.55	683.22	879.791	610.895	717.933	524.322	633.935	476.906	763.456	738.558	707.585
HIRA	NM_003325.3	71.0447	75.859	60.7641	48.1073	60.1059	52.2004	70.9935	58.071	68.4199	76.8218	58.2551
GPANK1	NM_033177.3	238.538	270.924	270.651	176.531	235.076	119.024	211.993	144.72	192.408	188.101	152.091
DLX3	NM_005220.2	3.80675	7.2892	3.70468	3.54687	3.91246	4.49669	7.02501	4.42085	2.82111	5.43332	2.9371
PITHD1	XM_011541804.1	254.817	247.47	275.229	210.46	242.07	235.38	353.174	219.094	268.505	301.856	286.624
ZIM2	NM_001146327.1	9.68479	8.28326	10.8834	7.52451	8.28156	9.02859	9.44796	6.89193	10.6665	6.85817	7.21593
IKZF3	NM_001257409.1	8.74513	6.75716	9.67454	6.6931	7.8285	8.32431	8.50524	5.02341	9.25873	7.29608	4.70745
THAP9	NM_001317776.1	4.37806	4.50873	4.85283	2.55343	4.44427	1.27389	4.4513	2.84034	4.77676	3.45465	3.60175
TMEM55B	NM_144568.3	37.776	44.4805	32.8606	25.5088	32.3015	39.2473	32.8501	28.8916	39.2674	40.0306	36.1957
TMEM63C	NM_020431.3	5.03939	3.71557	3.47164	2.33409	2.59714	5.01865	5.07995	4.97249	4.11095	4.23021	4.3436
XKR5	XM_011534750.1	6.08608	6.40546	6.29501	3.94605	4.75496	4.04396	6.8312	5.83981	6.67159	5.748	4.85775
IRF2BP2	NM_001077397.1	56.8444	55.8021	40.7996	37.6906	40.9607	46.5034	51.2672	56.421	76.1395	67.2243	53.4725
TMEM61	NM_182532.2	10.4579	10.5475	11.3569	7.09217	8.22711	10.0712	10.1979	9.05073	11.8194	10.0604	9.94501
TMEM92	XM_006721730.2	5.97617	5.32194	5.3262	4.74183	4.2091	4.28118	6.03274	2.43345	6.20585	5.75728	3.8957
CALHM3	NM_001129742.1	3.5424	3.40801	2.57823	2.58652	2.78545	2.83218	3.22796	2.0331	4.16354	3.28935	1.83134
ARL11	NM_138450.5	19.1056	17.0836	17.994	12.1985	15.5818	18.6977	18.6907	15.3023	17.3097	17.2626	18.9436
LY6G5C	NM_025262.3	8.65794	7.6326	7.7299	6.44691	8.6496	7.21145	11.3344	4.66743	7.269	8.68705	6.92557
ADM2	NM_001253845.1	12.8495	10.3047	10.8834	6.66629	10.2657	8.69828	11.1974	12.3453	15.7623	11.8058	13.1882
EIF2B3	NM_020365.4	133.131	154.98	191.292	135.932	128.977	87.1616	155.421	101.194	148.29	139.38	147.074
SNCB	NM_001318036.1	24.6404	12.8309	11.6044	16.0499	11.6769	18.401	14.6784	22.6509	22.1813	16.4602	21.3122
LAGE3P1	-	93.8667	89.0206	87.4047	99.6944	97.9963	72.1229	106.372	93.7281	163.613	91.9826	133.785
PRKACG	NM_002732.3	4.60424	4.85241	4.02762	4.03018	3.82231	4.25512	4.56701	4.25037	4.86883	4.37559	3.5353
PDCL2	NM_152401.2										1.24761
RNF149	NM_173647.3	43.4743	35.184	31.9383	31.8125	37.9315	34.2961	36.7043	36.6232	31.3947	43.2423	24.0342
ZYX	XM_011516568.1	11.0181	13.0396	9.98289	14.4379	15.3326	8.15025	13.0997	9.08346	10.5328	24.9036	7.0655
ACTC1	NM_005159.4	18.1446	19.4943	24.4512	23.2514	20.5152	14.7882	23.9393	22.4281	19.7097	23.8596	19.6052
OTULIN	NM_138348.4	16.4565	28.8705	31.1491	26.5865	18.7522	13.8942	21.6238	20.3122	23.8366	24.4452	23.0021
JAZF1	XR_926924.1	114.074	112.888	100.291	131.665	106.818	101.729	137.893	107.114	148.359	112.533	138.515
SLTM	XM_006720690.1	138.814	175.019	155.847	156.533	158.623	114.38	145.696	127.154	152.873	176.126	155.624
GFER	NM_005262.2	10.4041	10.4233	10.4853	12.5799	11.068	15.9335	14.0207	11.2748	13.3983	12.1002	14.5214
RBPMS	XM_011544382.1	29.4964	41.4023	30.8263	58.8696	40.6727	37.1362	60.8103	26.1569	52.2022	45.4426	38.6344
HIRIP3	NM_001197323.1	149.832	165.328	173.351	162.23	150.918	140.404	155.857	134.999	127.934	167.887	155.34
B9D1	XM_005256610.1	100.111	93.3982	97.0839	95.532	126.194	81.2227	81.2307	67.024	88.8348	106.823	98.3115
TRIM48	NM_024114.3
COMMD7	NM_001099339.1	234.647	293.854	365.706	336.031	248.396	173.086	355.306	214.791	233.41	316.408	301.153
PLK2	NM_001252226.1	32.0875	30.7966	33.6714	38.5821	32.5415	45.6395	62.36	29.2054	38.5645	59.7769	43.3579
FLJ33534	NR_040080.1	8.56324	7.40672	8.87067	6.73511	7.45376	9.1066	7.16754	5.9492	9.06662	7.27743	9.35365
C17orf64	XM_005257036.2
ZNF710	NM_198526.3	6.19434	6.3146	7.65442	6.04773	5.34982	6.67366	7.21611	5.83032	6.27143	6.08702	7.43627
OR13C9	NM_001001956.1	5.04412	3.39023	4.17824	3.45374	4.73009	9.43372	3.96236	2.86677	4.20802	4.29923	3.97264
ECRP	NR_033909.1	6.01598	6.39544	6.03298	5.06319	6.26942	6.26968	7.25055	4.50542	5.12665	5.94221	8.39166
PRPF39	NM_017922.3	51.5487	51.2508	38.2456	45.336	49.4211	44.7521	44.9237	31.6949	36.7613	63.8746	38.7079
PP2D1	NR_027694.1
NT5DC4	XM_011512266.1			1.12174		1.65845	1.43745	1.82311		2.44487	1.52354	2.56621
ZNF575	NM_174945.2	31.8179	32.7458	33.4991	28.4178	30.4114	36.8319	37.4818	26.7932	30.0633	30.7961	41.8113
ID4	NM_001546.3		1.40436	1.76743				2.52935
SUN3	XM_011515253.1	3.42181	5.02356	3.14159	6.11659	9.73677	4.64492	4.75493	3.79256	7.09245	5.09333	7.66031
FAM183BP	NR_028347.1						3.33704			1.52638
FAM84A	NM_145175.2	6.56503	4.96994	6.69317	4.51356	5.58019	8.4672	7.93465	4.47076	6.26102	6.83562	8.54561
BRINP3	XM_011509476.1							1.38692		1.28426
POM121L2	NM_033482.3	3.90076	5.92647	4.21443	3.97021	3.12036	5.70197	6.20245	3.37527	5.05836	4.65444	7.06883
RPS4Y2	NM_001039567.2	524.309	576.634	823.916	544.901	538.388	495.588	563.622	438.048	789.458	484.632	757.199
LMNTD1	XM_011520575.1	14.6912	8.75166	9.99721	9.79958	10.9961	18.6382	14.7752	13.127	13.914	13.4032	16.2951
SUV39H2	XM_011519662.1	60.1425	78.8011	58.6009	62.1228	66.2294	46.0966	76.3538	53.4164	45.3566	75.5696	60.7568
SEC14L5	NM_014692.1
ZNF511	NR_130127.1	229.956	212.789	224.946	210.966	199.712	159.419	209.368	150.255	199.419	206.171	251.65
NKD2	NM_001271082.1	3.36166	4.08535	3.71197	2.46034	4.02971	4.40285	6.8071	3.10318	4.10837	5.27094	7.29288
LMBR1L	XM_011538567.1	32.4589	25.2266	29.6929	25.0918	24.1511	35.7673	36.6947	24.881	27.2029	31.6968	32.886
ARHGAP28	NM_001010000.2	11.3064	8.56219	13.3622	9.35584	9.20306	6.35457	7.59967	5.41427	8.28482	9.64021	8.76249
C11orf49	XM_006718315.1	437.915	462.643	522.509	411.548	433.944	278.504	474.158	364.888	344.807	452.509	482.988
RGR	XM_011540028.1	4.24281	3.89503	2.99097	2.1211	3.94113	3.77731	2.69327	2.6798	4.095	5.29154	3.81882
TAMM41	NR_104314.1	144.73	159.992	147.259	135.61	132.046	89.911	130.409	95.3289	123.314	163.203	135.573
SPOPL	NM_001001664.2	13.1883	12.0014	13.879	11.9945	11.6642	13.4209	14.9617	8.77818	10.8532	16.8586	13.6254
FITM1	NM_203402.2	70.0036	55.1859	56.545	56.621	59.3271	47.6894	55.8572	54.6543	51.1865	58.3629	83.6314
CELA1	NM_001971.5
EGLN1	NM_022051.2	28.3812	32.3927	31.1491	21.609	16.5227	21.8213	25.006	29.2233	35.3057	38.5892	32.2179
KCP	NM_199349.2	18.219	13.9525	15.0127	13.8462	12.5124	16.1927	13.2595	10.5364	13.1195	14.1865	15.7003
DDX28	NM_018380.3	33.3208	40.7249	32.8317	23.5002	28.5949	24.029	30.7426	22.0206	22.8337	31.6048	24.8461
COA4	NM_016565.2	486.446	519.086	462.152	472.377	460.851	327.242	457.231	301.196	418.506	465.105	561.215
UBE2O	XM_005257567.1	19.7942	16.6327	17.506	18.1426	13.5304	24.2404	18.8277	16.7373	21.3781	23.3586	27.2775
GRAMD2	XM_011521333.1	44.2969	35.7966	33.8685	30.7082	30.1593	38.9867	35.407	27.4985	29.9426	33.0178	40.485
ATP6V1E2	NM_001318063.1	4.00027	4.57266	3.69028	4.2164	3.7538	4.00036	4.59247	3.32504	5.1791	4.96123	4.56054
ARHGEF28	NM_001177693.1	3.99669	5.05967	5.88236	4.14754	3.35676		4.16895	1.58284	1.88153	4.0688
PGGT1B	NM_005023.3	42.5666	46.6562	46.5576	41.0854	38.0529	39.5467	54.4859	35.1274	36.3691	48.6513	40.9923
CITED4	NM_133467.2	8.88179	8.63442	8.78843	7.36507	8.69769	9.81845	7.39037	6.83323	6.74553	6.66093	10.3123
SPC24	NM_001317033.1	61.3232	54.8975	62.2885	53.1804	59.792	68.7361	66.7758	55.8368	53.7898	70.4779	59.952
RPUSD3	NM_001142547.1	106.076	120.071	137.153	103.843	111.415	81.8208	108.349	86.5927	102.365	99.1249	103.626
-	-	15.4752	13.3466	14.1337	11.784	14.0265	13.5878	13.9454	13.3565	13.08	15.9303	15.1054
SLC35F4	XM_011536733.1	17.4196	24.2328	19.9991	16.8393	15.9205	24.3313	23.0899	15.0627	19.2492	15.4058	20.4269
C4orf33	NM_173487.2	208.666	205.448	279.904	154.273	186.78	148.941	217.783	153.957	148.049	235.158	213.287
SH2B1	XM_006721037.2	142.793	142.721	174.944	137.024	127.991	136.055	158.412	138.389	134.445	146.924	130.318
DLGAP1	NM_001242765.1	11.6309	7.17167	6.92639	10.0279	7.92567	13.4381	18.1814	6.833	9.53493	9.73511	7.43288
FAM71F1	NR_104242.1	9.16841	7.44283	6.12261	6.57574	10.5257	10.814	10.7697	6.66206	9.86912	9.09274	11.8621
TEX101	NM_031451.4
LAS1L	NM_001170649.1	37.5108	41.4564	37.6893	31.657	30.5663	39.4852	47.2709	33.9798	46.7943	45.6123	34.0652
GSDMC	XM_011517168.1
SPIN2B	NM_001006681.1	75.1046	79.3448	92.6032	69.3487	69.3597	75.0444	93.515	80.3088	85.1632	95.2696	86.8708
WNT9A	NM_003395.2	3.55637	2.96601	4.28254	1.87495	1.9532	3.13594	4.50394	2.59422	2.85544	2.91948	3.38123
LHX9	NM_001014434.1	2.66647	1.77498	1.36927			2.27047	1.16176		2.03416	2.12733	1.75804
KIAA1644	NM_001099294.1	9.21936	7.37977	8.30029	7.11644	8.10919	7.88164	8.01901	5.55078	7.18452	8.18605	8.5419
FASTKD1	NR_104020.1	65.6366	64.9383	69.1908	62.8587	75.7562	68.8858	72.3513	51.7487	75.7647	100.837	58.2516
HRH4	NM_001143828.1
PEBP4	XM_011544414.1	5.5605	4.30205	4.6662	2.70639	3.44154	4.46645	4.12038	3.15557	2.57898	4.1432	4.77396
TCEAL8	NM_001006684.1	729.133	713.53	738.452	622.015	847.181	498.624	855.749	533.845	783.16	794.258	707.207
HARBI1	XM_011520029.1	50.6643	45.1034	51.971	40.1403	41.4689	50.1614	53.1415	37.4795	42.833	60.7183	46.5975
MRPL11	NR_120588.1	299.819	333.083	436.634	305.695	338.849	246.675	378.28	262.114	294.134	341.412	312.818
CCS	XR_247219.2	208.115	144.014	153.017	126.128	132.711	151.668	167.963	109.632	120.907	145.343	140.143
RBM12B-AS1	NR_027259.1	9.48416	7.56896	7.42155	8.81514	7.93906	8.67338	8.96689	10.6385	10.8273	10.7102	9.64741
RNF168	NM_152617.3	11.9023	11.1896	13.0826	9.46051	13.1098	8.96426	10.2877	8.27622	10.3797	11.8224	9.36075
ADAMTS9	NM_001318781.1	6.68085	7.23474	5.88236	13.9457	6.21108	6.3014	6.36772	4.38687	7.06918	8.83478	5.73947
CCDC105	NM_173482.2	310.186	265.781	278.145	251.005	264.548	391.881	365.274	325.517	315.103	326.089	313.633
CLDND2	NM_152353.2	86.8592	89.6248	144.88	58.914	97.966	50.9417	54.0638	53.1545	93.5704	78.6439	94.9983
SETD9	NM_153706.3	65.0665	56.8475	70.1742	46.7566	73.0472	40.4148	57.5875	36.8849	52.3079	58.6011	50.7992
ANKRD40	NM_052855.3	9.79942	5.58365	5.89677	4.69085	5.89468	10.0547	6.82395	5.4145	7.28456	9.74781	5.73966
BTBD11	XM_005268645.3	217.626	129.055	98.4506	139.4	113.262	111.259	97.8636	113.774	136.79	113.641	162.349
MTMR12	NM_001294343.1	12.5632	10.7648	12.2502	7.32947	8.15728	10.3007	12.2583	9.55992	11.3773	9.61571	9.28727
ANKRD2	NM_001129981.2	5.4487	4.27482	5.16865	2.6733	4.82916	4.87043	4.59112	3.66453	4.95035	4.20725	5.74293
PROK2	NM_001126128.1	6.99899	4.67239	4.68069	2.28298	3.80603	9.41134	4.81075	3.39221	5.57411	5.7729	5.29509
DCAF10	NM_001286810.1	139.087	120.795	125.282	99.2353	109.385	104.499	120.368	86.2622	103.986	96.3031	91.3701
ZNF541	NM_001277075.1	15.4875	14.3478	18.1588	11.3491	14.696	10.366	10.631	12.2689	19.5122	17.2328	19.3881
GRIP2	NM_001080423.3	59.0759	50.6021	63.2575	41.1517	53.9463	69.1885	63.3768	58.9777	64.5563	62.1366	47.4931
AC004453.8	-	3386.86	3588.65	4523.29	2880.7	3013.54	2535.68	3187.71	2392.22	4023.2	2925.11	3386.86
KAAG1	NM_181337.3	27.8566	24.0614	25.6604	21.1232	21.5995	19.4564	19.6806	16.278	17.4195	15.8756	25.654
NBPF3	XM_011542281.1	182.831	180.327	149.315	115.23	168.386	131.974	177.905	160.994	160.65	183.42	156.125
DNMT3L	NM_175867.2	3.14422		1.0322			1.69926	1.87894	1.6769	2.7185	1.50351	1.68468
IFT172	NM_015662.2	4.07628	2.73928	3.38193	2.24731	1.80661	1.36361	3.01964	1.82897	3.59995	4.98613	3.23444
HLA-E	NM_005516.5	241.507	252.707	284.222	215.436	213.892	205.075	409.24	293.997	399.39	348.041	403.038
GS1-124K5.9	-	200.46	184.689	144.105	152.919	162.225	226.651	171.484	77.9195	160.16	176.211	140.73
NMUR2	XM_011537669.1	2.47936	1.75608	1.26516		1.76298		1.16446			1.6782
ZNF664	NM_001204298.1	556.797	605.606	673.836	497.844	458.305	361.126	437.833	191.806	425.737	674.566	619.953
TMEM11	NR_024547.1	216.621	218.129	225.965	171.781	188.469	168.129	174.121	111.095	207.888	218.072	189.905
SFT2D3	NM_032740.3	50.9512	40.2574	32.157	26.9104	39.0135	32.0501	38.4882	22.8357	39.8489	42.9106	29.2754
HOXC5	NR_003084.2	31.1559	40.2098	26.1338	28.2648	39.9137	30.8475	26.1825	22.988	40.3666	34.8751	25.2063
ZBTB5	XM_005251634.1	31.0531	28.9544	26.7652	23.5156	25.5902	26.498	30.1111	22.4875	31.0553	30.8631	30.7343
EIF4H	XM_011516557.1	891.431	972.589	1076.79	908.553	777.315	814.813	1003.57	780.49	869.395	958.872	644.969
ZDHHC8	NM_013373.3	17.7529	15.116	14.2772	13.6842	14.3299	20.4271	14.7652	12.5572	14.093	14.5569	13.4892
CLSPN	XM_011541943.1	29.2157	29.2522	20.9893	30.0808	26.5381	20.3454	28.1974	21.6293	20.3807	23.3742	20.7139
SEL1L	XM_005267989.2	52.988	45.0751	35.5799	48.6748	46.2835	46.1838	48.019	45.3428	61.6269	60.3263	46.3876
RHOA	NM_001313945.1	2236.49	2499.84	2818.92	2612.61	2668.12	1434.33	2799.67	2012.68	2286.23	2999	2469.77
EEF1A1P29	-	1276.92	761.026	1006.64	917.399	1255.76	2134.29	1111.71	702.599	1355.48	1049.06	1609.11
SMIM10	NM_001163438.1	83.6492	90.4297	107.574	73.8607	76.1969	58.3836	80.7694	68.5066	78.5941	66.891	90.0586
SPRR4	NM_173080.2	26.0339	22.3739	22.4171	24.0499	24.371	34.1315	28.7462	28.4413	27.537	26.5612	29.5658
DDX6P2	-	5.70948	6.26846	7.98473	7.82812	7.11919	3.50182	6.61736	4.58084	5.23967	9.61628	7.2126
RP11-44N17.1	-	9.46781	11.4407	18.715	11.427	10.7421	7.72654	14.2935	15.4793	14.3852	13.7897	15.4029
HSPD1P1	-	635.296	1009.89	1060.55	1042.8	819.097	670.534	894.678	707.469	901.8	1364.91	914.378
NXPH3	NM_007225.2	44.3964	38.9933	42.5396	37.6753	33.5598	37.8022	35.3771	32.223	33.4159	30.3111	37.9696
PSME2P2	XR_915161.1	1135.73	1076.68	896.389	1034.87	1246.48	1082.62	1233.02	787.736	1041.83	1361.58	919.969
AC138744.2	-	639.419	745.131	988.5	887.031	770.826	589.074	847.755	546.891	724.126	851.922	860.817
TEAD4	NM_201443.2	61.7003	77.392	68.3872	67.7698	52.0909	54.5552	61.8232	53.1091	56.832	50.0311	70.5705
PTK2B	NG_029510.1	2.76927	2.46953	2.09045	1.7997	2.47129	1.54938	2.61334	1.36292	1.59196	2.21004	2.05538
FAM223A	NR_027401.2	2.44641	2.81152	2.49581	1.86602	2.04747	2.5535	2.84305	2.32213	3.93954	2.70176	4.78094
C17orf102	NM_207454.2	20.1582	16.8399	17.897	17.0855	15.1488	21.6992	17.2276	15.4635	16.7095	15.9915	23.5199
AMIGO1	XM_011541812.1	21.3599	21.1012	21.6279	20.4293	19.9799	22.1782	21.5484	20.6858	20.7863	18.3512	18.7199
OR52D1	NM_001005163.2	3.20323	1.50326	2.2553	1.28958	2.506	1.98278	1.87168	2.09305	2.1288	2.22858	3.89224
C3orf22	NM_152533.2	11.8947	19.629	37.3448	18.8505	13.5773	12.8742	22.0887	21.7738	26.2471	19.8083	40.1285
OR7E130P	-	5.40367	3.7778	2.87956	2.24738	4.05078	2.54179	4.91749	3.19001	2.76594	3.24882	3.52808
SPTSSB	XM_011512482.1	10.4205	7.87539	9.02858	7.61764	8.7452	8.67486	10.2409	9.1424	9.37149	10.0648	10.3229
GPC5	XM_011521060.1	2.02432	3.80531	2.74344		3.05566	1.30412	4.13624	1.47299		2.37242
LOC388882	NR_110539.1	16.6782	18.0226	17.2368	16.0946	15.5812	19.0253	18.1146	13.4068	15.2754	15.284	20.0563
STAP2	NM_001013841.1	34.7079	31.7354	41.0686	28.3693	31.0082	37.0179	34.2376	32.2635	35.1719	33.1372	38.7042
LSM14A	NM_015578.2	104.27	127.889	103.828	115.625	93.3114	65.0141	111.451	87.1286	108.518	146.773	159.386
RBM41	NM_018301.3	19.1904	25.9495	27.357	19.7727	20.8453	13.6717	26.5321	18.853	28.0572	29.6757	26.987
ADAMTS2	NM_021599.3	9.27548	6.82941	8.93184	5.93048	9.59787	8.29529	20.2734	7.59825	8.49043	7.87772	13.4893
TNPO3	XM_011515989.1	247.473	291.867	244.178	255.962	231.014	302.239	272.932	193.071	195.233	309.897	186.473
ATP9A	NM_006045.2	3.94648		1.37647		1.32578	8.99615	2.33517		1.9475
RALYL	XM_011517465.1	22.2931	19.1612	22.1161	18.8747	18.4346	25.3839	22.2553	17.7218	17.9781	18.9252	20.7876
C14orf180	XM_011536764.1	11.3625	7.88542	7.09862	15.2095	19.8426	28.6728	28.0063	14.4697	12.4008	28.9309	14.4511
RHOU	NR_037962.1	99.6786	77.2317	75.6842	82.4014	87.1022	68.2982	80.4759	74.5049	67.138	80.6569	106.639
KIAA2013	XM_005263531.3	130.737	118.375	89.2455	112.971	104.611	161.231	150.255	123.396	114.034	135.404	141.836
PRORY	NM_001282471.1	5.90891	4.52765	4.03491	3.08779	4.35346	6.20338	6.64318	4.14922	3.66591	5.73776	6.62477
CYLC1	NM_021118.2	4.53937	4.1559	3.60777	2.52028	4.99327	4.07469	5.592	4.24259	4.67929	4.82278	6.62465
LOC339059	NR_120387.1	58.9451	59.0696	52.093	51.7215	49.3482	63.6888	59.6597	49.3881	56.3506	50.622	69.9934
CYB5D1	XM_005256440.3	17.5395	17.6167	20.4192	15.2007	14.4825	15.2884	16.3538	15.9122	20.3384	18.6391	22.2642
ZNF442	NM_030824.2	56.0826	53.6784	53.8186	45.595	50.3406	56.489	53.2532	52.819	49.0967	46.8785	51.0999
S100A10	NM_002966.2	7746.44	8631.64	12811	6775.88	7633.75	5630.82	7364.61	6888.52	7712.35	8655.77	8249.76
SP2	XM_011525144.1	7.95684	8.04709	7.0089	5.26095	6.48038	8.39232	5.58241	5.55925	7.82423	5.98869	7.73374
MELTF	NM_005929.5	35.661	34.2897	33.6355	52.9099	29.1562	30.1771	32.2854	25.7903	26.9551	24.2138	37.1612
ZNF429	NM_001001415.2	6.60127	6.15094	6.1371	8.97462	5.85552	3.77412	7.8252	7.2915	10.8299	7.40025	19.0099
RP11-138I18.1	-	2.70673	1.7208	1.52718	1.48466	1.63581		1.77773		2.66848	2.01086	3.82567
RP11-334L9.1	-	282.481	308.962	311.62	282.091	225.478	217.321	390.409	351.897	413.616	634.367	464.822
LINC00282	NR_027048.1	10.5707	8.6419	10.0797	7.52458	7.69463	9.82549	10.2309	8.98186	9.33485	10.4098	11.7226
RCC1	NR_030726.1	77.6496	87.7837	81.8871	96.9451	65.2595	76.0075	93.8005	88.9372	115.59	110.028	131.787
TAS2R40	NM_176882.1	1.39853					1.3646
CTA-246H3.8	-	42.8769	35.0296	35.4436	29.387	31.1391	39.1054	32.4883	31.2027	29.9372	31.638	36.1362
MAMDC4	NM_206920.2	29.7058	23.4207	20.8171	20.2253	23.0509	32.243	27.995	20.8219	23.7445	24.8073	31.7034
TMEM78	-	1.91963	1.38546	1.44458							1.24858
HAS3	XM_005255921.1	4.07866	2.37868	3.71918	2.95251	2.3604	3.48477	4.38588	3.1883	2.80799	4.05855	4.34002
RRAGB	NM_016656.3	19.2406	15.4486	13.7893	14.9786	16.662	9.48347	13.4233	11.6065	20.8598	19.6792	22.484
MKNK1	XM_011542349.1	180.251	174.043	204.785	162.344	155.315	109.445	158.075	100.627	99.8542	157.042	138.956
EPN3	NM_017957.2	32.4833	32.9892	35.9419	30.9721	32.0763	23.9324	42.5366	32.9175	34.5638	44.1014	39.7471
THAP3	XM_011542401.1	66.0546	50.2679	64.0465	51.9189	56.0691	58.6522	53.3663	43.9692	53.6583	67.6519	90.4812
PTGER4P2-CDK2AP2P2	NR_135010.1	29.3181	28.1334	34.4751	27.8415	25.6959	23.6038	28.6205	26.7871	27.797	27.7082	32.5922
CAP2P1	-	14.8818	8.89613	9.90758	8.82152	11.2615	15.0861	11.7353	8.4467	10.3352	9.32025	11.7154
PLD1	NG_029851.1	5.09314	3.08268	3.8698	3.80829	2.6991	3.18684	2.49627	1.99968	1.88707	3.78994	3.15744
ZNRF3	NM_032173.3	21.0247	17.9045	18.5714	11.9855	15.8714	21.9593	20.3461	16.8803	18.2122	20.0466	18.8702
HMGN4	NM_006353.2	147.501	182.983	196.375	149.163	155.244	70.493	176.733	125.41	143.625	187.567	158.283
TAS2R20	NM_176889.2	3.22237	2.21671	4.42568	2.00116	3.74389		5.43398	3.12937	3.31102	4.15442	3.37784
P2RY8	NM_178129.4	2.12663	2.53146	2.15136	1.86853	2.40692	1.60617	2.63744	2.66185	1.68724	2.92046	3.59478
WRB	NM_001146218.1	298.566	440.588	737.304	349.309	495.471	329.402	525.568	354.165	444.725	490.191	593.929
TFDP1	XM_005268331.1	338.676	453.897	398.948	340.163	334.535	350.094	571.933	303.076	279.193	365.926	237.505
ACSM1	XM_011545732.1	14.346	12.3898	13.8861	11.1987	11.6565	12.7119	14.2263	10.7156	11.9086	14.3431	14.2309
TTC30B	NM_152517.2	9.52303	9.14005	11.6118	6.03253	8.1624	7.15416	10.9477	8.80483	9.81395	12.0753	8.03108
-	-	3292.1	4079.98	5745.62	3213.49	3225.74	3041.5	3913.15	3374.08	3859.09	3996.46	4378.43
PDPK1	XM_011522523.1	5.87148	5.93537	7.09141	4.85277	6.00334	6.76239	7.45579	5.53282	6.01092	7.26718	5.8899
RP4-539M6.14	-	5.71136	5.385	6.94088	5.08107	4.78074	4.30707	5.6664	4.94799	5.34536	5.19029	6.18033
BBS12	NM_001178007.1	39.72	35.6694	54.0591	27.7839	45.2505	27.2791	38.4759	28.6047	32.7215	46.3991	29.1915
KCTD9P4	-	11.7554	15.0355	20.351	11.3518	14.6925	9.44961	18.2558	12.1501	13.6878	13.4717	8.25518
GIPC3	NM_133261.2	2.10083	1.23266	2.97648		1.44336	1.85748	1.21168	1.62575	2.26317	2.73896	2.57337
EXD1	XM_011521303.1
C5orf46	XM_005268446.2	3.61607	3.63389	4.42596	3.70628	8.30486	8.76678	4.52976	5.1502	3.78691	7.70607	4.04255
MBOAT4	XM_011544609.1	2.23539	2.03556	2.84026	1.40059	1.96179		2.12857	1.28557	2.93992	1.47804	2.49618
PRMT1P1	NG_009821.1	152.649	167.878	203.823	150.664	159.22	113.641	149.684	115.993	162.276	159.179	173.852
GALNT16	XM_011537007.1	7.31827	5.61948	6.69326	4.91909	4.48889	7.69735	6.74402	4.86139	5.54236	5.6902	9.58103
ZNF37A	XM_005252586.2	29.0414	34.2447	42.2633	35.2892	39.9841	23.1619	57.7511	41.0303	41.7935	54.5504	39.3797
FERMT2	XM_005267285.1	134.535	126.185	71.4726	100.058	138.732	88.6633	107.243	75.5951	92.0636	173.116	72.1315
NRXN3	XM_011537377.1	2.29981	2.07225	1.92534			6.73045	1.20307		2.13163	1.75455
CD6	XM_006718741.1	7.98383	6.4221	6.04748	4.07237	5.0602	8.18	6.38494	4.10586	6.43461	6.2158	5.59966
RPL23AP82	NR_026982.1	585.699	606.821	719.467	512.096	686.108	424.92	541.869	461.571	666.804	737.968	714.242
LOC105369174	XM_011542501.1	56.4841	44.7878	51.5048	47.0003	49.314	51.3939	50.4075	40.2924	48.3809	53.6663	59.6581
HMGN2P17	-	1168.9	1123.71	1309.62	910.689	888.195	808.338	1450.12	1004.97	1334.41	1251.32	1339.53
GBP6	NM_001320257.1
ARIH2OS	NM_001123040.1	13.7664	10.9273	11.6044	7.67761	10.1883	5.95305	9.75712	8.65862	10.6037	10.0741	9.4306
NDN	NM_002487.2	11.1363	3.74111	4.17833	2.63115	3.02186	27.4314	4.79354	1.73707	11.7299	4.29923	6.1032
KRT18P12	NG_028036.1	4.60543	3.55276	5.23649	2.59806	2.31198	5.00694	4.41859	2.93417	5.60819	3.83876	3.89224
OR5K2	NM_001004737.1
-	-	57.2025	44.181	39.7987	38.2402	40.629	40.7648	40.6242	39.0832	39.6876	40.3355	46.9754
LINC00477	NR_029451.2	24.2937	24.1064	22.2201	19.9523	19.675	21.3435	25.8574	22.8619	25.3813	23.3649	21.8929
ACTR3BP2	-	4.29326	2.8757	2.81155		2.20076	3.08228	1.60385	3.40993	3.39511	2.37934	1.54116
TMEM26	XM_011539451.1	2.36637	1.64689	1.6097		1.90444	2.29169	2.59341		3.33172	2.98159	2.27578
NACA2	NM_199290.3	642.632	759.249	1101.39	573.057	539.889	443.412	722.85	658.183	837.714	689.464	784.407
FSIP2	NM_173651.3
CSNK1G2-AS1	NR_033400.1	12.7384	9.67236	8.80274	6.86387	9.68132	11.0866	9.8084	13.4158	11.7432	9.50507	10.0219
FLJ37453	NR_024279.1
OR6C4	NM_001005494.1	53.3125	47.8397	48.8103	37.8257	40.2272	51.1836	49.7733	46.3227	46.7417	45.4088	53.4759
ERBB4	NM_005235.2							1.29432
BEND3	NM_001080450.2	29.6426	27.078	26.9374	25.44	25.7357	34.0411	32.1015	31.3234	30.7129	29.5953	33.2567
-	-	59.3	48.7779	52.032	34.3914	47.1275	78.0189	64.7953	51.896	76.3788	65.9598	71.3158
C8orf31	NM_173687.3	3.55801	3.7239	4.98904	2.40933	3.18216	3.27288	3.45312	3.64827	4.64497	4.53562	4.78446
HMGCS1	NM_002130.7	190.17	258.99	507.893	158.802	142.019	146.783	188.896	165.779	141.07	132.815	97.7241
SLC10A5	NM_001010893.2							1.3215
AC005863.1	-	2.66458	1.24155	2.25557	1.53573	1.30793	1.46235	1.32838		1.8472
MT1F	NM_001301272.1	166.589	112.996	135.606	254.729	302.246	245.918	302.085	226.853	197.848	333.959	199.743
DEFB119	NR_073153.1
UPF3AP2	-	70.5257	74.876	88.3592	65.6885	62.0228	49.9832	80.9601	64.9478	70.3431	67.718	94.1834
DHX57	NM_198963.1	25.4391	23.5907	24.8495	24.2692	26.54	29.5553	30.1156	24.3987	21.6938	26.1273	20.5672
FCRL3	XM_011509138.1	9.58079	9.46455	9.12558	10.3735	10.0427	13.2343	11.5968	10.5199	9.86937	9.33783	12.8909
ETV3	XM_006711210.2	8.65038	9.84406	8.21786	8.69527	9.43186	5.47696	7.3745	5.3803	6.15043	10.3437	9.35372
PLEKHB2	NM_017958.2	355.046	525.217	552.83	466.752	431.662	276.735	425.967	353.378	350.428	545.248	402.731
ZMIZ1	XM_011539980.1	17.0262	18.9075	16.3041	13.3935	12.5204	16.1231	18.9906	15.8297	15.4986	14.786	21.1583
GARNL3	XM_011519090.1	11.2555	6.95666	4.35776	8.79729	10.7963	6.59883	6.74857	5.51634	5.10838	8.56227	8.54209
SLC37A2	NM_001145290.1	88.6913	80.8434	66.2457	81.2842	75.5074	102.439	80.7713	70.9116	68.8194	86.3878	111.065
IL4I1	NR_047577.1	3.49076	1.53965	2.56392	1.86595	3.1901	5.81506	5.02042	4.86332	12.2928	5.10163	22.1905
IGLV2-11	-		1.47603	2.09036		1.61796		2.73594			1.38703	2.42269
RPE	NM_001318927.1	236.589	320.011	305.981	291.575	249.771	246.01	346.059	230.823	267.762	339.238	273.741
NEK5	XM_006719809.2
KPNA7	XM_011516221.1											1.9785
BRI3BP	NM_080626.5	16.4494	23.72	21.1257	22.0056	21.5342	21.8342	30.2464	26.8264	26.968	24.4398	23.8836
MASP2	NM_006610.3	1.99092	1.66522	2.72903	1.34062	1.51443	2.17223	2.03597	1.6008		1.39533	2.57325
ITGAL	XR_950794.1	24.2534	23.4841	23.7768	22.786	23.7003	35.2063	30.2836	21.519	24.4549	22.2259	34.0721
C2CD4A	NM_207322.2	2.44596		1.27245		1.32801		1.17897		1.87112		1.83134
SPDYC	XM_011545020.1	13.7911	11.4507	13.4808	9.53572	10.707	12.717	12.2641	8.30242	11.3722	12.4491	14.7487
CLEC6A	NM_001007033.1	8.9036	2.40534	1.51989	2.67965	4.62845	8.69926	5.92698	2.55154	4.40566	6.50198	12.3798
ADARB1	NR_027673.1
PSG2	NM_031246.3	5.60076	7.3445	5.55222	23.9033	7.17497	6.75436	7.33319	5.05052	10.4247	12.7867	14.0034
ZNF674	NM_001146291.1	22.6048	27.9248	31.5403	23.5487	23.1653	18.1865	26.0001	20.5098	33.5714	28.7979	36.5772
ISY1-RAB43	NM_001204890.1	194.805	228.831	231.06	227.289	209.935	171.714	267.757	179.159	218.036	276.555	270.025
EMSY	XM_006718639.2	26.0223	22.662	21.5238	25.8595	23.7048	22.0168	25.4853	22.0117	22.1835	29.2669	29.2685
RABGEF1	NM_014504.2	175.621	238.167	191.719	179.227	187.38	133.209	192.063	146.655	153.103	203.022	226.924
LRRC31	NM_001277128.1
DAP	NM_001291963.1	96.2677	164.366	178.459	126.28	123.759	76.6065	197.663	131.748	111.998	145.422	136.672
LMBR1	XM_005249558.2	39.2813	55.7287	58.414	45.5732	40.5	18.2129	68.0943	41.1322	46.3547	46.4231	50.5053
ANKHD1	NM_017747.2	41.3065	38.2801	37.0219	37.0185	29.0687	28.3542	36.9144	27.0681	27.9685	38.1395	31.9345
BEST3	XM_011537965.1		1.558	1.04643				1.38139	1.46475		1.24028
CCNK	XM_011537275.1	34.1195	40.7438	31.4577	30.7415	31.4992	27.2138	32.7892	29.7	26.7079	42.2812	25.1436
FAM135A	NM_001162529.1	10.2907	7.59619	8.4582	6.30281	5.99855	12.461	9.38942	6.10241	7.79774	7.65129	8.75897
POM121	XM_006716196.2	28.6688	25.9661	27.9815	21.9546	22.4289	29.4924	28.3617	26.8463	25.3181	26.2668	32.2179
OR6C6	NM_001005493.1
ATL3	XM_011544902.1	147.149	143.804	174.703	132.133	112.768	175.667	187.231	100.456	124.188	150.668	163.066
CRELD2	NR_104295.1	582.986	414.951	371.586	423.204	426.736	381.591	455.776	349.362	406.858	643.144	719.794
RP11-312J18.3	-	6125.07	6292.83	7751.14	6233.22	5322.67	3977.18	6140.85	4769.67	6221.7	6041.61	8344.06
APOBEC3C	NM_014508.2	143.345	143.11	150.563	101.94	91.3776	80.3948	103.98	81.7158	84.413	145.276	108.857
[truncated: 25,462 more rows]
