# Supplementary material for: Metabolic changes and anti-tumor effects of a ketogenic diet combined with anti-angiogenic therapy in a glioblastoma mouse model
Source: Sci Rep. 2021 Jan 8;11:79. doi: 10.1038/s41598-020-79465-x (PMC7794443; doi:10.1038/s41598-020-79465-x)
Supplement: Supplementary file 5 — Supplementary Table 4. [file 41598_2020_79465_MOESM5_ESM.xlsx]

## Sheet: Sheet1
Metabolic changes and anti-tumor effects of a ketogenic diet combined with anti-angiogenic therapy in a glioblastoma mouse model
Masahiro Maeyama1 , Kazuhiro Tanaka1 , Masamitsu Nishihara2 , Yasuhiro Irino3 , Masakazu Shinohara4,5 , Hiroaki Nagashima6 , Hirotomo Tanaka1 , Satoshi Nakamizo1 , Mitsuru Hashiguchi1 , Yuichi Fujita1 , Masaaki Kohta1 , Eiji Kohmura1, Takashi Sasayama1
Table S4. Dietary components
CLEA Rodent Diet CL-2					KetoCal 4:1
Nutrient components and calories (in 100g)	moisture	8.65g			Nutrient components and calories (in 100g)	Protein	14.4g
	Crude protein	24.47g				Carbohydrate	2.9g
	Clude fat	5.92g				Fat	69.2g
	Crude fiber	5.12g				Dietary fibre	5.3g
	Crude ash	8.92g				Energy	703 kcal/100g
	NFE	46.92g
	Energy (kcal)	338.8kcal/100g
